# Supplementary material for: Comprehensive assessment of computational methods for cancer immunoediting
Source: Cell Rep Methods. 2025 Mar 24;5(3):101006. doi: 10.1016/j.crmeth.2025.101006 (PMC12049729; doi:10.1016/j.crmeth.2025.101006)
Supplement: Table S1. Immunoediting scores quantified by different methods across TCGA epithelial cancer samples, related to Figure 1 [file mmc2.xlsx]

## Sheet: Sheet 1
Table S1, Immunoediting scores quantified by different methods across TCGA epithelial cancer samples.
Abbreviations
refSample	OE-ratio_refsample
codon	OE-ratio_codon
SampleID	refSample	codon	HBMR	ES-CCF	p.ES-CCF	CancerType	immune.dNdS	refSample.status	codon.status	HBMR.status	ES-CCF.status	ES-CCF.status.withoutp	immune.dNdS.status
TCGA-OR-A5J1-01	0.928	0.922	1.3789	0.0987	0.355644	ACC	NA	edited	edited	unedited	unedited	unedited	unassigned
TCGA-OR-A5J4-01	0.9794	0.9998	1.1397	0.0542	0.354645	ACC	0.906	edited	edited	unedited	unedited	unedited	edited
TCGA-OR-A5J5-01	0.9556	0.886	0.7138	-0.0301	0.353646	ACC	2.0691	edited	edited	edited	unedited	edited	unedited
TCGA-OR-A5J8-01	0.885	0.878	1.184	-0.164	0.156843	ACC	Inf	edited	edited	unedited	unedited	edited	unassigned
TCGA-OR-A5J9-01	1.1198	1.2388	0.5522	0.3777	0.0699301	ACC	Inf	unedited	unedited	edited	unedited	unedited	unassigned
TCGA-OR-A5JA-01	1.0232	0.9971	0.8991	-0.0951	0.0939061	ACC	0.3883	unedited	edited	edited	unedited	edited	edited
TCGA-OR-A5JB-01	1.0072	0.9739	1.261	-0.0946	0.117882	ACC	0.4297	unedited	edited	unedited	unedited	edited	edited
TCGA-OR-A5JE-01	1.0178	0.9734	1.1859	0.0042	0.486513	ACC	Inf	unedited	edited	unedited	unedited	unedited	unassigned
TCGA-OR-A5JF-01	1.0154	1.0111	2.4005	-0.2152	0.110889	ACC	0.2174	unedited	unedited	unedited	unedited	edited	edited
TCGA-OR-A5JJ-01	1.1044	1.0828	0.3982	-0.0623	0.432567	ACC	Inf	unedited	unedited	edited	unedited	edited	unassigned
TCGA-OR-A5JS-01	0.8815	0.8002	0.8602	0.0049	0.46953	ACC	NA	edited	edited	edited	unedited	unedited	unassigned
TCGA-OR-A5JX-01	1.0744	1.0001	0.1067	0.0703	0.473526	ACC	Inf	unedited	unedited	edited	unedited	unedited	unassigned
TCGA-OR-A5JY-01	1.0219	0.9843	1.8909	0.016	0.5005	ACC	0.3295	unedited	edited	unedited	unedited	unedited	edited
TCGA-OR-A5K0-01	1.0845	1.0593	1.8777	0.083	0.366633	ACC	Inf	unedited	unedited	unedited	unedited	unedited	unassigned
TCGA-OR-A5K1-01	0.6407	0.6027	NA	0.033	0.45954	ACC	NA	edited	edited	unassigned	unedited	unedited	unassigned
TCGA-OR-A5K4-01	1.0469	0.9532	3.6118	0.1119	0.10989	ACC	0.888	unedited	edited	unedited	unedited	unedited	edited
TCGA-OR-A5K5-01	0.925	0.9116	0.4969	-0.0181	0.454545	ACC	Inf	edited	edited	edited	unedited	edited	unassigned
TCGA-OR-A5K8-01	1.1137	1.0344	0.7821	-0.2468	0.247752	ACC	NA	unedited	unedited	edited	unedited	edited	unassigned
TCGA-OR-A5K9-01	1.0397	1.041	1.5928	0.0167	0.45954	ACC	Inf	unedited	unedited	unedited	unedited	unedited	unassigned
TCGA-OR-A5KB-01	1.0276	1.0278	1.1157	0.0261	0.212787	ACC	0.8826	unedited	unedited	unedited	unedited	unedited	edited
TCGA-OR-A5KU-01	1.1477	1.0592	3.3276	-0.0271	0.432567	ACC	Inf	unedited	unedited	unedited	unedited	edited	unassigned
TCGA-OR-A5KV-01	0.9042	0.9421	0.6167	-0.537	0.040959	ACC	NA	edited	edited	edited	edited	edited	unassigned
TCGA-OR-A5KZ-01	1.126	1.1843	0.8137	0.4693	0.161838	ACC	NA	unedited	unedited	edited	unedited	unedited	unassigned
TCGA-OR-A5L1-01	1.0595	1.0579	0.2623	0.2666	0.1998	ACC	NA	unedited	unedited	edited	unedited	unedited	unassigned
TCGA-OR-A5L2-01	0.9669	0.9837	1.2902	-0.0345	0.374625	ACC	0.583	edited	edited	unedited	unedited	edited	edited
TCGA-OR-A5L3-01	1.1339	1.0535	0.5299	0.3613	0.170829	ACC	Inf	unedited	unedited	edited	unedited	unedited	unassigned
TCGA-OR-A5L6-01	1.1049	1.0878	3.2096	-0.0524	0.413586	ACC	NA	unedited	unedited	unedited	unedited	edited	unassigned
TCGA-OR-A5L8-01	0.9144	0.8732	1.0722	-0.6269	0.011988	ACC	NA	edited	edited	unedited	edited	edited	unassigned
TCGA-OR-A5LC-01	0.6722	0.7078	3.3677	0.0119	0.480519	ACC	NA	edited	edited	unedited	unedited	unedited	unassigned
TCGA-OR-A5LE-01	1.2182	1.171	0	0.1574	0.383616	ACC	NA	unedited	unedited	edited	unedited	unedited	unassigned
TCGA-OR-A5LI-01	0.8596	0.8142	0.1602	0.2192	0.156843	ACC	Inf	edited	edited	edited	unedited	unedited	unassigned
TCGA-OR-A5LJ-01	0.9954	0.9278	0.6495	0.0365	0.313686	ACC	0.6878	edited	edited	edited	unedited	unedited	edited
TCGA-OR-A5LK-01	1.0485	1.1091	1.5106	0.5479	0.00899101	ACC	0.7682	unedited	unedited	unedited	unedited	unedited	edited
TCGA-OR-A5LM-01	0.9821	0.9833	NA	0.015	0.503497	ACC	Inf	edited	edited	unassigned	unedited	unedited	unassigned
TCGA-P6-A5OG-01	0.9101	0.8751	0.767	0.0455	0.31968	ACC	1.9882	edited	edited	edited	unedited	unedited	unedited
TCGA-P6-A5OH-01	1.1411	1.0966	0.8017	-0.1277	0.200799	ACC	Inf	unedited	unedited	edited	unedited	edited	unassigned
TCGA-PK-A5HA-01	0.9526	0.9713	1.0262	0.2953	0.0869131	ACC	NA	edited	edited	unedited	unedited	unedited	unassigned
TCGA-PK-A5HB-01	1.0365	1.011	1.3127	0.0131	0.38961	ACC	1.1814	unedited	unedited	unedited	unedited	unedited	unedited
TCGA-2F-A9KO-01	1.0231	0.9837	1.3396	-0.0725	0.153846	BLCA	1.3431	unedited	edited	unedited	unedited	edited	unedited
TCGA-2F-A9KP-01	0.8933	0.8544	2.966	-0.0125	0.488511	BLCA	0.1964	edited	edited	unedited	unedited	edited	edited
TCGA-2F-A9KQ-01	1.1645	1.1544	0.7908	-0.0517	0.414585	BLCA	Inf	unedited	unedited	edited	unedited	edited	unassigned
TCGA-2F-A9KR-01	1.0247	0.9371	1.4021	0.1132	0.148851	BLCA	0.3069	unedited	edited	unedited	unedited	unedited	edited
TCGA-2F-A9KT-01	1.0157	0.9645	0.864	0.0632	0.263736	BLCA	1.8796	unedited	edited	edited	unedited	unedited	unedited
TCGA-2F-A9KW-01	1.0694	1.0506	0.8045	-0.2767	0.020979	BLCA	1.496	unedited	unedited	edited	edited	edited	unedited
TCGA-4Z-AA7M-01	1.0741	1.023	0.9387	0.1195	0.048951	BLCA	1.3155	unedited	unedited	edited	unedited	unedited	unedited
TCGA-4Z-AA7O-01	1.053	0.9712	0.8293	0.0346	0.398601	BLCA	0.5822	unedited	edited	edited	unedited	unedited	edited
TCGA-4Z-AA7Q-01	0.9693	0.9383	1.1817	-0.0749	0.251748	BLCA	1.0126	edited	edited	unedited	unedited	edited	unedited
TCGA-4Z-AA7R-01	1.0977	1.0345	1.0035	0.0435	0.338661	BLCA	1.8133	unedited	unedited	unedited	unedited	unedited	unedited
TCGA-4Z-AA7S-01	1.1009	1.0599	0.6963	0.2041	0.221778	BLCA	Inf	unedited	unedited	edited	unedited	unedited	unassigned
TCGA-4Z-AA7W-01	0.9502	0.9177	1.3203	-0.0319	0.316683	BLCA	3.8282	edited	edited	unedited	unedited	edited	unedited
TCGA-4Z-AA7Y-01	1.0381	0.9471	0.7846	0.0296	0.402597	BLCA	0.2901	unedited	edited	edited	unedited	unedited	edited
TCGA-4Z-AA80-01	1.073	0.9897	1.3976	-0.0837	0.133866	BLCA	0.6148	unedited	edited	unedited	unedited	edited	edited
TCGA-4Z-AA81-01	0.9052	0.8568	1.3376	0.031	0.413586	BLCA	1.3548	edited	edited	unedited	unedited	unedited	unedited
TCGA-4Z-AA82-01	1.119	1.0176	0.667	0.2882	0.033966	BLCA	Inf	unedited	unedited	edited	unedited	unedited	unassigned
TCGA-4Z-AA83-01	0.99	0.874	3.3325	-0.0413	0.418581	BLCA	1.034	edited	edited	unedited	unedited	edited	unedited
TCGA-4Z-AA84-01	1.064	0.9608	1.4892	-0.0974	0.03996	BLCA	1.9338	unedited	edited	unedited	edited	edited	unedited
TCGA-4Z-AA86-01	0.9706	0.9386	1.032	-0.063	0.2997	BLCA	Inf	edited	edited	unedited	unedited	edited	unassigned
TCGA-4Z-AA87-01	0.9948	0.9379	0.6332	0.1564	0.0629371	BLCA	0.4979	edited	edited	edited	unedited	unedited	edited
TCGA-4Z-AA89-01	0.9256	0.8404	0.6647	0.2078	0.0999001	BLCA	0.4774	edited	edited	edited	unedited	unedited	edited
TCGA-5N-A9KI-01	1.1124	1.0401	1.9905	0.2926	0.015984	BLCA	Inf	unedited	unedited	unedited	unedited	unedited	unassigned
TCGA-5N-A9KM-01	1.044	0.9321	0.5904	0.2813	0.014985	BLCA	2.8368	unedited	edited	edited	unedited	unedited	unedited
TCGA-BL-A0C8-01	1.0579	0.9674	1.5196	-0.0977	0.285714	BLCA	0.6375	unedited	edited	unedited	unedited	edited	edited
TCGA-BL-A13I-01	1.0813	1.0962	0.403	0.2221	0.118881	BLCA	0.3253	unedited	unedited	edited	unedited	unedited	edited
TCGA-BL-A13J-01	0.8866	0.83	0.4765	-0.0425	0.383616	BLCA	Inf	edited	edited	edited	unedited	edited	unassigned
TCGA-BL-A3JM-01	0.8189	0.8219	0.6984	-0.0746	0.240759	BLCA	0.2453	edited	edited	edited	unedited	edited	edited
TCGA-BL-A5ZZ-01	0.96	0.8786	1.9752	-0.1059	0.130869	BLCA	1.7472	edited	edited	unedited	unedited	edited	unedited
TCGA-BT-A0S7-01	0.8911	0.8911	0.2824	0.1161	0.307692	BLCA	0.4593	edited	edited	edited	unedited	unedited	edited
TCGA-BT-A0YX-01	1.04	0.9966	0.8257	0.0571	0.196803	BLCA	0.5114	unedited	edited	edited	unedited	unedited	edited
TCGA-BT-A20J-01	1.0273	0.971	0.8479	0.0698	0.164835	BLCA	0.6656	unedited	edited	edited	unedited	unedited	edited
TCGA-BT-A20N-01	1.0098	0.9893	0.6488	-0.0485	0.354645	BLCA	0.9616	unedited	edited	edited	unedited	edited	edited
TCGA-BT-A20O-01	0.9694	0.922	1.3909	-0.0371	0.320679	BLCA	0.6336	edited	edited	unedited	unedited	edited	edited
TCGA-BT-A20P-01	0.9494	0.8973	1.2372	-0.0875	0.296703	BLCA	1.1332	edited	edited	unedited	unedited	edited	unedited
TCGA-BT-A20Q-01	0.9323	0.8819	0.7656	0.2734	0.0629371	BLCA	1.1561	edited	edited	edited	unedited	unedited	unedited
TCGA-BT-A20R-01	1.0052	0.9541	0.8763	-0.0264	0.392607	BLCA	0.5612	unedited	edited	edited	unedited	edited	edited
TCGA-BT-A20T-01	0.8928	0.8268	0.6234	0.0325	0.402597	BLCA	1.1767	edited	edited	edited	unedited	unedited	unedited
TCGA-BT-A20U-01	0.947	0.8428	0.6044	0.0798	0.374625	BLCA	Inf	edited	edited	edited	unedited	unedited	unassigned
TCGA-BT-A20V-01	1.0672	1.0234	3.7493	0.0887	0.34965	BLCA	0.7888	unedited	unedited	unedited	unedited	unedited	edited
TCGA-BT-A20W-01	1.0176	1.0373	3.7915	0.0724	0.33966	BLCA	0.625	unedited	unedited	unedited	unedited	unedited	edited
TCGA-BT-A20X-01	1.0591	1.0632	1.3529	0.0246	0.411588	BLCA	Inf	unedited	unedited	unedited	unedited	unedited	unassigned
TCGA-BT-A2LA-01	0.9104	0.8303	0.6166	-0.1982	0.027972	BLCA	1.3714	edited	edited	edited	edited	edited	unedited
TCGA-BT-A2LB-01	0.9761	0.8772	0.8423	0.0267	0.368631	BLCA	0.8106	edited	edited	edited	unedited	unedited	edited
TCGA-BT-A2LD-01	0.9811	0.9076	5.2664	0.1792	0.168831	BLCA	0.6642	edited	edited	unedited	unedited	unedited	edited
TCGA-BT-A3PH-01	0.8108	0.7846	0.6416	-0.0467	0.261738	BLCA	0.8802	edited	edited	edited	unedited	edited	edited
TCGA-BT-A3PJ-01	0.974	0.8952	1.1508	0.1496	0.00799201	BLCA	1.2462	edited	edited	unedited	unedited	unedited	unedited
TCGA-BT-A3PK-01	0.9876	0.974	0.8893	-0.0959	0.122877	BLCA	0.8668	edited	edited	edited	unedited	edited	edited
TCGA-BT-A42B-01	0.9779	0.9119	0.386	0.0865	0.366633	BLCA	0.3446	edited	edited	edited	unedited	unedited	edited
TCGA-BT-A42C-01	0.9951	0.9838	0.9116	0.0419	0.32967	BLCA	3.0277	edited	edited	edited	unedited	unedited	unedited
TCGA-BT-A42E-01	0.9992	0.9636	1.0642	0.1237	0.197802	BLCA	0.6356	edited	edited	unedited	unedited	unedited	edited
TCGA-BT-A42F-01	0.9439	0.9134	1.6719	-0.0491	0.351648	BLCA	0.3068	edited	edited	unedited	unedited	edited	edited
TCGA-C4-A0EZ-01	1.0491	0.9432	0.9558	-0.0878	0.202797	BLCA	2.1873	unedited	edited	edited	unedited	edited	unedited
TCGA-C4-A0F0-01	1.0637	1.0265	1.4286	-0.0109	0.480519	BLCA	1.3139	unedited	unedited	unedited	unedited	edited	unedited
TCGA-C4-A0F6-01	0.8935	0.8631	0.8715	-0.0508	0.340659	BLCA	0.5251	edited	edited	edited	unedited	edited	edited
TCGA-CF-A1HR-01	1.0096	0.9501	0.8937	-0.1494	0.0739261	BLCA	0.935	unedited	edited	edited	unedited	edited	edited
TCGA-CF-A1HS-01	1.0375	1.0934	0.6592	-0.2145	0.014985	BLCA	0.5403	unedited	unedited	edited	edited	edited	edited
TCGA-CF-A27C-01	0.9701	0.9156	1.3258	0.1561	0.106893	BLCA	0.8584	edited	edited	unedited	unedited	unedited	edited
TCGA-CF-A3MF-01	0.8188	0.7481	0.8439	-0.0034	0.508492	BLCA	NA	edited	edited	edited	unedited	edited	unassigned
TCGA-CF-A3MG-01	0.9102	0.8825	0.8469	-0.0561	0.374625	BLCA	0.7006	edited	edited	edited	unedited	edited	edited
TCGA-CF-A3MH-01	1.1866	1.0909	1.2034	0.2142	0.192807	BLCA	Inf	unedited	unedited	unedited	unedited	unedited	unassigned
TCGA-CF-A3MI-01	0.9737	0.9298	1.7006	-0.0289	0.431568	BLCA	0.487	edited	edited	unedited	unedited	edited	edited
TCGA-CF-A47S-01	0.9947	0.9223	0.5504	0.3569	0.266733	BLCA	NA	edited	edited	edited	unedited	unedited	unassigned
TCGA-CF-A47T-01	1.077	0.9343	1.2254	0.4113	0.202797	BLCA	Inf	unedited	edited	unedited	unedited	unedited	unassigned
TCGA-CF-A47V-01	1.1598	1.1313	1.3285	0.099	0.344655	BLCA	1.6249	unedited	unedited	unedited	unedited	unedited	unedited
TCGA-CF-A47W-01	0.9523	0.8057	0.3831	-0.5085	0.107892	BLCA	0.1422	edited	edited	edited	unedited	edited	edited
TCGA-CF-A47X-01	1.0311	0.9805	0.949	-0.0232	0.404595	BLCA	0.9186	unedited	edited	edited	unedited	edited	edited
TCGA-CF-A47Y-01	0.9396	0.9567	0.69	0.1631	0.248751	BLCA	1.256	edited	edited	edited	unedited	unedited	unedited
TCGA-CF-A5U8-01	0.9883	0.9209	0.3183	-0.0491	0.407592	BLCA	0.1885	edited	edited	edited	unedited	edited	edited
TCGA-CF-A5UA-01	0.9314	0.873	0.8665	-0.1895	0.156843	BLCA	0.1905	edited	edited	edited	unedited	edited	edited
TCGA-CF-A7I0-01	1.1823	1.017	0.7637	-0.0874	0.343656	BLCA	NA	unedited	unedited	edited	unedited	edited	unassigned
TCGA-CF-A8HX-01	1.0967	0.9557	0.3477	0.2534	0.170829	BLCA	0.3776	unedited	edited	edited	unedited	unedited	edited
TCGA-CF-A8HY-01	1.0886	0.9905	1.2285	-0.1034	0.301698	BLCA	1.2219	unedited	edited	unedited	unedited	edited	unedited
TCGA-CF-A9FF-01	0.8681	0.8153	0.3544	0.0773	0.307692	BLCA	Inf	edited	edited	edited	unedited	unedited	unassigned
TCGA-CF-A9FH-01	1.0201	1.0044	0.6763	-0.4109	0.100899	BLCA	NA	unedited	unedited	edited	unedited	edited	unassigned
TCGA-CF-A9FL-01	0.9975	0.9248	0.1741	0.2379	0.168831	BLCA	NA	edited	edited	edited	unedited	unedited	unassigned
TCGA-CF-A9FM-01	0.9954	0.9781	0.8395	0.3714	0.176823	BLCA	Inf	edited	edited	edited	unedited	unedited	unassigned
TCGA-CU-A0YN-01	0.9166	0.8786	0.8543	-0.078	0.255744	BLCA	0.3442	edited	edited	edited	unedited	edited	edited
TCGA-CU-A0YO-01	0.8895	0.8606	13.1	0.1227	0.216783	BLCA	0.7502	edited	edited	unedited	unedited	unedited	edited
TCGA-CU-A0YR-01	0.9198	0.8795	1.166	0.0832	0.241758	BLCA	0.8485	edited	edited	unedited	unedited	unedited	edited
TCGA-CU-A3KJ-01	0.8811	0.8497	0.8395	0.0747	0.222777	BLCA	1.7125	edited	edited	edited	unedited	unedited	unedited
TCGA-CU-A3QU-01	1.0212	0.9413	0.9831	0.2795	0.030969	BLCA	0.1725	unedited	edited	edited	unedited	unedited	edited
TCGA-CU-A3YL-01	0.8522	0.8358	2.9103	-0.0486	0.340659	BLCA	Inf	edited	edited	unedited	unedited	edited	unassigned
TCGA-CU-A5W6-01	0.9941	0.923	1.1067	-0.0492	0.323676	BLCA	0.7727	edited	edited	unedited	unedited	edited	edited
TCGA-CU-A72E-01	1.1508	1.1007	2.1155	-0.0339	0.432567	BLCA	0.9868	unedited	unedited	unedited	unedited	edited	edited
TCGA-DK-A1A3-01	0.9434	0.8559	0.6847	0.0394	0.267732	BLCA	0.4098	edited	edited	edited	unedited	unedited	edited
TCGA-DK-A1A5-01	1.08	1.012	1.0442	0.1667	0.024975	BLCA	1.3937	unedited	unedited	unedited	unedited	unedited	unedited
TCGA-DK-A1A6-06	0.9549	0.9253	0.9238	0.0775	0.22977	BLCA	0.6059	edited	edited	edited	unedited	unedited	edited
TCGA-DK-A1A7-01	0.89	0.8707	0.873	-0.1061	0.173826	BLCA	0.3757	edited	edited	edited	unedited	edited	edited
TCGA-DK-A1AA-01	1.1165	1.0705	0.1573	-0.0956	0.335664	BLCA	1.1648	unedited	unedited	edited	unedited	edited	unedited
TCGA-DK-A1AB-01	1.0722	0.9948	1.1189	-0.2004	0.023976	BLCA	0.3314	unedited	edited	unedited	edited	edited	edited
TCGA-DK-A1AC-01	0.9505	0.8471	0.8966	-0.0137	0.380619	BLCA	0.6606	edited	edited	edited	unedited	edited	edited
TCGA-DK-A1AD-01	1.0201	0.9406	0.8791	0.1111	0.116883	BLCA	1.85	unedited	edited	edited	unedited	unedited	unedited
TCGA-DK-A1AE-01	0.9617	0.9134	0.6002	-0.0291	0.415584	BLCA	0.8113	edited	edited	edited	unedited	edited	edited
TCGA-DK-A1AF-01	1.0957	0.9954	0.3441	-0.1463	0.107892	BLCA	0.2168	unedited	edited	edited	unedited	edited	edited
TCGA-DK-A1AG-01	0.8675	0.7916	0.4923	-0.0701	0.2997	BLCA	0	edited	edited	edited	unedited	edited	edited
TCGA-DK-A2HX-01	0.9298	0.8196	0.3984	-0.1014	0.24975	BLCA	2.5522	edited	edited	edited	unedited	edited	unedited
TCGA-DK-A2I1-01	0.9746	0.9334	0.4867	-0.014	0.454545	BLCA	1.1164	edited	edited	edited	unedited	edited	unedited
TCGA-DK-A2I2-01	1.0628	0.9662	1.3261	0.2194	0.0629371	BLCA	Inf	unedited	edited	unedited	unedited	unedited	unassigned
TCGA-DK-A2I4-01	1.0425	0.949	0.8448	0.0668	0.0709291	BLCA	0.9936	unedited	edited	edited	unedited	unedited	edited
TCGA-DK-A2I6-01	1.1367	1.0727	1.1216	-0.1632	0.020979	BLCA	2.3057	unedited	unedited	unedited	edited	edited	unedited
TCGA-DK-A3IK-01	1.0275	1.0088	0.8522	0.1383	0.121878	BLCA	0.3058	unedited	unedited	edited	unedited	unedited	edited
TCGA-DK-A3IL-01	1.0197	0.9937	1.7629	-0.2	0.047952	BLCA	Inf	unedited	edited	unedited	edited	edited	unassigned
TCGA-DK-A3IM-01	1.0469	1.0032	1.4197	0.0512	0.395604	BLCA	0.6995	unedited	unedited	unedited	unedited	unedited	edited
TCGA-DK-A3IN-01	1.003	0.9425	0.7444	-0.1073	0.0519481	BLCA	0.431	unedited	edited	edited	unedited	edited	edited
TCGA-DK-A3IQ-01	0.9261	0.8849	0.638	-0.1239	0.141858	BLCA	0.8221	edited	edited	edited	unedited	edited	edited
TCGA-DK-A3IS-01	1.0632	1.0076	0.7994	0.0609	0.271728	BLCA	0.931	unedited	unedited	edited	unedited	unedited	edited
TCGA-DK-A3IT-01	1.0417	0.9819	1.4838	-0.0243	0.361638	BLCA	0.6178	unedited	edited	unedited	unedited	edited	edited
TCGA-DK-A3IU-01	1.083	0.9744	0.9659	-0.0633	0.224775	BLCA	0.828	unedited	edited	edited	unedited	edited	edited
TCGA-DK-A3IV-01	0.9607	0.9234	1.7691	0.2899	0.0639361	BLCA	0.4481	edited	edited	unedited	unedited	unedited	edited
TCGA-DK-A3WW-01	1.0156	0.9435	0.9541	0.0615	0.0689311	BLCA	0.9464	unedited	edited	edited	unedited	unedited	edited
TCGA-DK-A3WX-01	1.0166	0.8879	1.3807	-0.1976	0.210789	BLCA	Inf	unedited	edited	unedited	unedited	edited	unassigned
TCGA-DK-A3X1-01	1.0533	0.9663	1.2379	-0.0075	0.45954	BLCA	0.7054	unedited	edited	unedited	unedited	edited	edited
TCGA-DK-A3X2-01	0.9897	0.9591	0.3462	-0.2877	0.004995	BLCA	0.1685	edited	edited	edited	edited	edited	edited
TCGA-DK-A6AV-01	1.0502	1.0016	0.4143	-0.0359	0.387612	BLCA	2.0826	unedited	unedited	edited	unedited	edited	unedited
TCGA-DK-A6AW-01	0.9824	0.9548	1.4093	-0.0354	0.0679321	BLCA	0.9301	edited	edited	unedited	unedited	edited	edited
TCGA-DK-A6B0-01	1.0194	0.9433	NA	0.9015	0.004995	BLCA	Inf	unedited	edited	unassigned	unedited	unedited	unassigned
TCGA-DK-A6B1-01	1.0064	0.9518	1.734	-0.0445	0.384615	BLCA	1.021	unedited	edited	unedited	unedited	edited	unedited
TCGA-DK-A6B2-01	1.0184	0.975	0.9836	-0.0229	0.442557	BLCA	Inf	unedited	edited	edited	unedited	edited	unassigned
TCGA-DK-A6B5-01	0.8658	0.7919	1.7159	-0.1048	0.21978	BLCA	Inf	edited	edited	unedited	unedited	edited	unassigned
TCGA-DK-A6B6-01	0.991	0.8704	0.9054	-0.0299	0.25974	BLCA	1.1039	edited	edited	edited	unedited	edited	unedited
TCGA-DK-AA6L-01	1.0614	1.0012	1.3403	0.1458	0.025974	BLCA	1.0205	unedited	unedited	unedited	unedited	unedited	unedited
TCGA-DK-AA6M-01	1.0204	0.9562	1.3735	0.3255	0.0559441	BLCA	0.3738	unedited	edited	unedited	unedited	unedited	edited
TCGA-DK-AA6P-01	0.9485	0.8904	2.3277	-0.0673	0.321678	BLCA	0.2748	edited	edited	unedited	unedited	edited	edited
TCGA-DK-AA6Q-01	1.0565	0.949	1.3896	0.0146	0.466533	BLCA	1.0172	unedited	edited	unedited	unedited	unedited	unedited
TCGA-DK-AA6R-01	0.9876	0.9126	0.7029	-0.0918	0.187812	BLCA	0.8633	edited	edited	edited	unedited	edited	edited
TCGA-DK-AA6S-01	1.0514	1.0102	1.0555	0.0131	0.425574	BLCA	0.9713	unedited	unedited	unedited	unedited	unedited	edited
TCGA-DK-AA6T-01	0.9963	1.0218	3.3001	-0.2057	0.164835	BLCA	NA	edited	unedited	unedited	unedited	edited	unassigned
TCGA-DK-AA6U-01	0.955	0.8937	1.1427	0.0756	0.18981	BLCA	1.241	edited	edited	unedited	unedited	unedited	unedited
TCGA-DK-AA6W-01	1.0115	0.9428	0.8049	0.0784	0.243756	BLCA	0.7356	unedited	edited	edited	unedited	unedited	edited
TCGA-DK-AA6X-01	1.0881	1.0349	0.3751	-0.1639	0.112887	BLCA	0.6285	unedited	unedited	edited	unedited	edited	edited
TCGA-DK-AA71-01	0.9892	0.8922	0.7563	-0.0319	0.267732	BLCA	2.0598	edited	edited	edited	unedited	edited	unedited
TCGA-DK-AA74-01	0.9022	0.8746	0.8544	0.0248	0.407592	BLCA	Inf	edited	edited	edited	unedited	unedited	unassigned
TCGA-DK-AA76-01	0.9652	0.8997	2.1509	-0.0339	0.372627	BLCA	1.4925	edited	edited	unedited	unedited	edited	unedited
TCGA-DK-AA77-01	0.9837	0.9112	0.8366	-0.0726	0.220779	BLCA	0.3361	edited	edited	edited	unedited	edited	edited
TCGA-E5-A2PC-01	1.018	0.9526	1.032	0.1114	0.170829	BLCA	0.4097	unedited	edited	unedited	unedited	unedited	edited
TCGA-E5-A4TZ-01	0.9281	0.9177	1.3269	0.04	0.304695	BLCA	1.0459	edited	edited	unedited	unedited	unedited	unedited
TCGA-E5-A4U1-01	1.0302	0.9897	0.8123	0.037	0.312687	BLCA	1.7029	unedited	edited	edited	unedited	unedited	unedited
TCGA-E7-A3X6-01	1.1364	1.0534	0.8902	0.1571	0.173826	BLCA	1.209	unedited	unedited	edited	unedited	unedited	unedited
TCGA-E7-A3Y1-01	0.9212	0.8642	1.738	-0.14	0.124875	BLCA	Inf	edited	edited	unedited	unedited	edited	unassigned
TCGA-E7-A4IJ-01	0.9446	0.8908	0.9174	-0.1287	0.0629371	BLCA	0.7388	edited	edited	edited	unedited	edited	edited
TCGA-E7-A4XJ-01	0.908	0.8429	NA	0.3092	0.247752	BLCA	Inf	edited	edited	unassigned	unedited	unedited	unassigned
TCGA-E7-A519-01	0.9868	0.9326	1.8991	0.1181	0.196803	BLCA	NA	edited	edited	unedited	unedited	unedited	unassigned
TCGA-E7-A541-01	0.845	0.794	1.2781	-0.0506	0.293706	BLCA	3.0869	edited	edited	unedited	unedited	edited	unedited
TCGA-E7-A5KE-01	1.0267	0.9441	0.6252	0.1166	0.122877	BLCA	0.9964	unedited	edited	edited	unedited	unedited	edited
TCGA-E7-A5KF-01	1.1241	0.9837	0.3839	-0.0455	0.363636	BLCA	0.3856	unedited	edited	edited	unedited	edited	edited
TCGA-E7-A677-01	1.0114	0.9852	0.9449	0.0711	0.233766	BLCA	0.4465	unedited	edited	edited	unedited	unedited	edited
TCGA-E7-A678-01	1.0629	0.9949	1.1298	-0.1843	0.215784	BLCA	0.7303	unedited	edited	unedited	unedited	edited	edited
TCGA-E7-A6MD-01	1.0245	0.9759	0.9822	-0.0776	0.104895	BLCA	0.8543	unedited	edited	edited	unedited	edited	edited
TCGA-E7-A6ME-01	1.1132	1.0459	1.0806	-0.1699	0.110889	BLCA	0.3438	unedited	unedited	unedited	unedited	edited	edited
TCGA-E7-A6MF-01	0.9162	0.8003	0.1044	-0.2491	0.0959041	BLCA	Inf	edited	edited	edited	unedited	edited	unassigned
TCGA-E7-A7DU-01	1.0318	0.977	0.739	0.0776	0.258741	BLCA	0.3276	unedited	edited	edited	unedited	unedited	edited
TCGA-E7-A7DV-01	0.8846	0.8606	1.1646	0.0357	0.393606	BLCA	0.7009	edited	edited	unedited	unedited	unedited	edited
TCGA-E7-A7PW-01	1.0585	0.9983	0.8936	-0.125	0.237762	BLCA	1.1622	unedited	edited	edited	unedited	edited	unedited
TCGA-E7-A7XN-01	1.0108	0.9715	0.798	0.0713	0.043956	BLCA	0.6	unedited	edited	edited	unedited	unedited	edited
TCGA-E7-A85H-01	1.1123	1.0477	0.6257	-0.0614	0.218781	BLCA	0.7289	unedited	unedited	edited	unedited	edited	edited
TCGA-E7-A8O7-01	0.8898	0.8609	0.4493	-0.3462	0.133866	BLCA	NA	edited	edited	edited	unedited	edited	unassigned
TCGA-E7-A97P-01	0.9926	0.9622	1.2703	-0.1243	0.143856	BLCA	2.879	edited	edited	unedited	unedited	edited	unedited
TCGA-E7-A97Q-01	0.9273	0.9331	0.2168	-0.1322	0.310689	BLCA	0.6469	edited	edited	edited	unedited	edited	edited
TCGA-FD-A3B3-01	0.9249	0.8748	1.0566	-0.0588	0.296703	BLCA	0.9485	edited	edited	unedited	unedited	edited	edited
TCGA-FD-A3B4-01	1.1396	1.1371	0.8014	0.329	0.0709291	BLCA	0.2892	unedited	unedited	edited	unedited	unedited	edited
TCGA-FD-A3B5-01	1.0626	1.0412	0.4059	-0.0776	0.268731	BLCA	1.1454	unedited	unedited	edited	unedited	edited	unedited
TCGA-FD-A3B6-01	0.9884	0.9247	1.2287	-0.0075	0.468531	BLCA	Inf	edited	edited	unedited	unedited	edited	unassigned
TCGA-FD-A3B7-01	1.0078	0.923	2.7218	0.245	0.0749251	BLCA	Inf	unedited	edited	unedited	unedited	unedited	unassigned
TCGA-FD-A3N5-01	0.9855	0.9317	1.1172	0.0652	0.228771	BLCA	0.7012	edited	edited	unedited	unedited	unedited	edited
TCGA-FD-A3N6-01	0.9965	0.9177	1.1443	-0.0615	0.312687	BLCA	1.1313	edited	edited	unedited	unedited	edited	unedited
TCGA-FD-A3NA-01	1.0749	0.9889	1.7983	-0.1995	0.0529471	BLCA	1.278	unedited	edited	unedited	unedited	edited	unedited
TCGA-FD-A3SJ-01	1.0589	0.9713	1.5768	-0.1529	0.037962	BLCA	0.3658	unedited	edited	unedited	edited	edited	edited
TCGA-FD-A3SL-01	0.9745	0.9836	1.4372	0.0645	0.260739	BLCA	Inf	edited	edited	unedited	unedited	unedited	unassigned
TCGA-FD-A3SM-01	1.0932	1.054	1.4659	0.1573	0.0809191	BLCA	Inf	unedited	unedited	unedited	unedited	unedited	unassigned
TCGA-FD-A3SN-01	0.9566	0.8772	0.9911	0.052	0.274725	BLCA	0.9112	edited	edited	edited	unedited	unedited	edited
TCGA-FD-A3SO-01	0.9796	0.9248	1.3494	-0.0268	0.393606	BLCA	1.5019	edited	edited	unedited	unedited	edited	unedited
TCGA-FD-A3SP-01	1.0905	1.0181	1.2519	0.0031	0.503497	BLCA	0.4993	unedited	unedited	unedited	unedited	unedited	edited
TCGA-FD-A3SQ-01	0.9497	0.8936	0.3645	-0.3826	0.011988	BLCA	Inf	edited	edited	edited	edited	edited	unassigned
TCGA-FD-A3SR-01	0.864	0.8509	5.9069	0.1325	0.201798	BLCA	Inf	edited	edited	unedited	unedited	unedited	unassigned
TCGA-FD-A3SS-01	0.9718	0.8851	0.9609	0.0397	0.323676	BLCA	1.1458	edited	edited	edited	unedited	unedited	unedited
TCGA-FD-A43N-01	0.9378	0.9276	0.9736	0.1033	0.173826	BLCA	0.6996	edited	edited	edited	unedited	unedited	edited
TCGA-FD-A43P-01	1.0277	1.0033	0.7494	0.0962	0.101898	BLCA	0.6897	unedited	unedited	edited	unedited	unedited	edited
TCGA-FD-A43U-01	1.1128	1.0281	2.1836	-0.2234	0.042957	BLCA	Inf	unedited	unedited	unedited	edited	edited	unassigned
TCGA-FD-A43X-01	1.007	0.9495	1.3061	0.0193	0.423576	BLCA	0.6452	unedited	edited	unedited	unedited	unedited	edited
TCGA-FD-A43Y-01	1.0426	1.0161	0.6776	0.2385	0.215784	BLCA	0.566	unedited	unedited	edited	unedited	unedited	edited
TCGA-FD-A5BR-01	0.9582	0.9491	1.2327	0.1409	0.243756	BLCA	0.332	edited	edited	unedited	unedited	unedited	edited
TCGA-FD-A5BS-01	1.474	1.0909	0	-0.0591	0.451548	BLCA	NA	unedited	unedited	edited	unedited	edited	unassigned
TCGA-FD-A5BT-01	0.9013	0.8464	0.7302	-0.0326	0.363636	BLCA	4.4143	edited	edited	edited	unedited	edited	unedited
TCGA-FD-A5BU-01	1.0841	1.0155	0.8767	-0.3126	0.0829171	BLCA	0.1253	unedited	unedited	edited	unedited	edited	edited
TCGA-FD-A5BV-01	1.0588	1.0045	1.8984	-0.187	0.168831	BLCA	NA	unedited	unedited	unedited	unedited	edited	unassigned
TCGA-FD-A5BX-01	0.9305	0.9033	0.7145	-0.249	0.001998	BLCA	0.6887	edited	edited	edited	edited	edited	edited
TCGA-FD-A5BY-01	1.1585	1.0185	0.6615	0.1302	0.316683	BLCA	Inf	unedited	unedited	edited	unedited	unedited	unassigned
TCGA-FD-A5BZ-01	0.9871	0.9455	1.1642	0.0597	0.341658	BLCA	Inf	edited	edited	unedited	unedited	unedited	unassigned
TCGA-FD-A5C0-01	1.0952	1.0376	0.8395	-0.1267	0.170829	BLCA	0.3486	unedited	unedited	edited	unedited	edited	edited
TCGA-FD-A5C1-01	1.0054	0.9789	0.6421	0.146	0.174825	BLCA	1.0213	unedited	edited	edited	unedited	unedited	unedited
TCGA-FD-A62N-01	0.9029	0.8183	0.2183	0.226	0.03996	BLCA	0.1231	edited	edited	edited	unedited	unedited	edited
TCGA-FD-A62O-01	0.9827	0.9364	2.3512	-0.0301	0.402597	BLCA	0.7959	edited	edited	unedited	unedited	edited	edited
TCGA-FD-A62P-01	1.0865	1.0238	1.7636	0.0232	0.383616	BLCA	0.4409	unedited	unedited	unedited	unedited	unedited	edited
TCGA-FD-A62S-01	1.1363	1.0807	1.3855	-0.1178	0.284715	BLCA	Inf	unedited	unedited	unedited	unedited	edited	unassigned
TCGA-FD-A6TA-01	1.0444	0.9763	1.1994	0.0886	0.18981	BLCA	0.57	unedited	edited	unedited	unedited	unedited	edited
TCGA-FD-A6TB-01	0.9516	0.907	0.6749	-0.0235	0.428571	BLCA	1.0658	edited	edited	edited	unedited	edited	unedited
TCGA-FD-A6TC-01	0.9898	0.9223	1.2301	0.0112	0.406593	BLCA	0.902	edited	edited	unedited	unedited	unedited	edited
TCGA-FD-A6TD-01	0.9397	0.8623	0.5866	-0.0634	0.317682	BLCA	0.9703	edited	edited	edited	unedited	edited	edited
TCGA-FD-A6TE-01	0.8348	0.8107	0.7308	-0.0166	0.423576	BLCA	0.4238	edited	edited	edited	unedited	edited	edited
TCGA-FD-A6TF-01	0.8915	0.8946	0.8267	-0.149	0.133866	BLCA	2.7128	edited	edited	edited	unedited	edited	unedited
TCGA-FD-A6TG-01	1.0524	0.9946	1.156	0.1057	0.163836	BLCA	1.9573	unedited	edited	unedited	unedited	unedited	unedited
TCGA-FD-A6TH-01	1.0178	0.9114	0.3329	-0.0828	0.295704	BLCA	1.3887	unedited	edited	edited	unedited	edited	unedited
TCGA-FD-A6TI-01	1.1353	1.0491	0.6246	0.003	0.506494	BLCA	0.5524	unedited	unedited	edited	unedited	unedited	edited
TCGA-FD-A6TK-01	1.1725	1.0875	0.4533	-0.121	0.217782	BLCA	0.5747	unedited	unedited	edited	unedited	edited	edited
TCGA-FJ-A3Z7-01	1.0463	0.9817	1.5693	-0.0602	0.255744	BLCA	0.6031	unedited	edited	unedited	unedited	edited	edited
TCGA-FJ-A3Z9-01	0.9322	0.8796	1.1857	-0.0695	0.348651	BLCA	0.7318	edited	edited	unedited	unedited	edited	edited
TCGA-FJ-A3ZE-01	1.0145	1.0256	1.5869	-0.0473	0.26973	BLCA	0.9837	unedited	unedited	unedited	unedited	edited	edited
TCGA-FJ-A3ZF-01	0.9424	0.8771	0.8436	0.097	0.135864	BLCA	Inf	edited	edited	edited	unedited	unedited	unassigned
TCGA-FJ-A871-01	1.0028	0.9532	1.0465	0.0702	0.366633	BLCA	0.3919	unedited	edited	unedited	unedited	unedited	edited
TCGA-FT-A3EE-01	1.0063	0.9792	1.1988	-0.108	0.272727	BLCA	1.1146	unedited	edited	unedited	unedited	edited	unedited
TCGA-FT-A61P-01	1.0816	1.0106	1.0282	-0.0256	0.403596	BLCA	2.0495	unedited	unedited	unedited	unedited	edited	unedited
TCGA-G2-A2EF-01	0.9284	0.8656	0.9524	-0.0207	0.432567	BLCA	0.5642	edited	edited	edited	unedited	edited	edited
TCGA-G2-A2EJ-01	1.0222	0.9973	1.5849	0.0062	0.506494	BLCA	0.4016	unedited	edited	unedited	unedited	unedited	edited
TCGA-G2-A2EK-01	1.0331	0.9908	1.3607	-0.1668	0.197802	BLCA	Inf	unedited	edited	unedited	unedited	edited	unassigned
TCGA-G2-A2EL-01	0.8754	0.8558	0.7025	0.1124	0.150849	BLCA	0.4306	edited	edited	edited	unedited	unedited	edited
TCGA-G2-A2EO-01	1.0799	1.0055	1.2036	0.0464	0.178821	BLCA	0.6098	unedited	unedited	unedited	unedited	unedited	edited
TCGA-G2-A2ES-01	0.9896	0.9277	1.0151	-0.1159	0.034965	BLCA	0.9464	edited	edited	unedited	edited	edited	edited
TCGA-G2-A3IB-01	1.1384	1.0977	1.8953	0.2217	0.13986	BLCA	0	unedited	unedited	unedited	unedited	unedited	edited
TCGA-G2-A3IE-01	0.9981	0.9549	1.3352	3e-04	0.505495	BLCA	0.6394	edited	edited	unedited	unedited	unedited	edited
TCGA-G2-A3VY-01	0.7517	0.7395	0.9984	-0.0591	0.174825	BLCA	1.2864	edited	edited	edited	unedited	edited	unedited
TCGA-G2-AA3B-01	0.8711	0.8495	1.4339	-0.0913	0.0969031	BLCA	1.2212	edited	edited	unedited	unedited	edited	unedited
TCGA-G2-AA3C-01	1.0278	0.968	1.085	-0.0109	0.448551	BLCA	2.1387	unedited	edited	unedited	unedited	edited	unedited
TCGA-G2-AA3D-01	0.9635	0.9715	0.8386	-0.1791	0.032967	BLCA	1.5887	edited	edited	edited	edited	edited	unedited
TCGA-G2-AA3F-01	0.954	0.9105	0.7326	0.2583	0.036963	BLCA	1.8392	edited	edited	edited	unedited	unedited	unedited
TCGA-GC-A3BM-01	1.0566	0.9732	0.8663	-0.0099	0.5005	BLCA	1.8698	unedited	edited	edited	unedited	edited	unedited
TCGA-GC-A3I6-01	1.0548	0.9853	0.9937	0.0633	0.313686	BLCA	Inf	unedited	edited	edited	unedited	unedited	unassigned
TCGA-GC-A3OO-01	1.0072	0.9052	1.0117	0.1387	0.180819	BLCA	0.3128	unedited	edited	unedited	unedited	unedited	edited
TCGA-GC-A3RB-01	1.0355	0.9413	0.6653	-0.139	0.108891	BLCA	0.4344	unedited	edited	edited	unedited	edited	edited
TCGA-GC-A3RC-01	0.9867	0.9211	0.9519	-0.0833	0.154845	BLCA	0.3844	edited	edited	edited	unedited	edited	edited
TCGA-GC-A3RD-01	0.95	0.8958	0.9633	-0.3457	0.00899101	BLCA	0.9989	edited	edited	edited	edited	edited	edited
TCGA-GC-A3WC-01	1.0053	0.9541	2.0304	-0.0073	0.45954	BLCA	2.3313	unedited	edited	unedited	unedited	edited	unedited
TCGA-GC-A3YS-01	1.0129	0.9698	0.6026	-0.0522	0.297702	BLCA	0.9818	unedited	edited	edited	unedited	edited	edited
TCGA-GC-A4ZW-01	0.9977	0.9859	1.1175	-0.002	0.504496	BLCA	0.9982	edited	edited	unedited	unedited	edited	edited
TCGA-GC-A6I1-01	1.1234	1.0361	1.0067	-0.0748	0.236763	BLCA	2.087	unedited	unedited	unedited	unedited	edited	unedited
TCGA-GC-A6I3-01	1.0386	0.9981	0.6733	-0.0667	0.245754	BLCA	1.4376	unedited	edited	edited	unedited	edited	unedited
TCGA-GD-A2C5-01	1.0156	0.9581	0.7724	0.0516	0.274725	BLCA	1.2058	unedited	edited	edited	unedited	unedited	unedited
TCGA-GD-A3OP-01	1.0302	0.9324	0.9075	-0.0456	0.332667	BLCA	1.6685	unedited	edited	edited	unedited	edited	unedited
TCGA-GD-A3OQ-01	0.9957	0.9774	0.6173	-0.2812	0.0529471	BLCA	0.3715	edited	edited	edited	unedited	edited	edited
TCGA-GD-A3OS-01	1.0364	0.99	0.7032	-0.1851	0.11988	BLCA	Inf	unedited	edited	edited	unedited	edited	unassigned
TCGA-GD-A6C6-01	1.0231	0.9923	0.6863	0.1219	0.0839161	BLCA	1.0309	unedited	edited	edited	unedited	unedited	unedited
TCGA-GD-A76B-01	1.0262	0.9891	0.7965	0.2015	0.0719281	BLCA	2.8784	unedited	edited	edited	unedited	unedited	unedited
TCGA-GU-A42P-01	1.0672	0.9877	1.4359	0.1736	0.047952	BLCA	2.4093	unedited	edited	unedited	unedited	unedited	unedited
TCGA-GU-A42Q-01	0.9504	0.8844	1.1696	0.0793	0.286713	BLCA	Inf	edited	edited	unedited	unedited	unedited	unassigned
TCGA-GU-A42R-01	0.9945	0.9201	1.147	0.1244	0.12987	BLCA	0.9403	edited	edited	unedited	unedited	unedited	edited
TCGA-GU-A762-01	0.9188	0.9098	1.0089	0.0615	0.350649	BLCA	Inf	edited	edited	unedited	unedited	unedited	unassigned
TCGA-GU-A763-01	0.9653	0.9254	0.9315	0.3741	0.045954	BLCA	1.39	edited	edited	edited	unedited	unedited	unedited
TCGA-GU-A764-01	1.1184	1.0569	1.5091	0.0061	0.501499	BLCA	Inf	unedited	unedited	unedited	unedited	unedited	unassigned
TCGA-GU-A766-01	1.0226	0.9113	0.2461	-0.1377	0.0959041	BLCA	0.4496	unedited	edited	edited	unedited	edited	edited
TCGA-GU-A767-01	1.0762	1.0463	0.9992	0.1154	0.0889111	BLCA	1.1746	unedited	unedited	edited	unedited	unedited	unedited
TCGA-GU-AATO-01	1.0452	1.0024	0.6671	7e-04	0.487512	BLCA	0.3274	unedited	unedited	edited	unedited	unedited	edited
TCGA-GU-AATP-01	0.9659	0.8957	1.2904	0.048	0.2997	BLCA	0.5769	edited	edited	unedited	unedited	unedited	edited
TCGA-GU-AATQ-01	0.9476	0.9485	0.8677	0.2939	0.00799201	BLCA	Inf	edited	edited	edited	unedited	unedited	unassigned
TCGA-GV-A3JV-01	1.1194	1.0458	1.2165	0.2028	0.111888	BLCA	0.1577	unedited	unedited	unedited	unedited	unedited	edited
TCGA-GV-A3JW-01	0.8161	0.7917	1.0093	0.2744	0.0669331	BLCA	1.148	edited	edited	unedited	unedited	unedited	unedited
TCGA-GV-A3JX-01	1.0351	0.9928	1.3781	0.2241	0.00599401	BLCA	0.7518	unedited	edited	unedited	unedited	unedited	edited
TCGA-GV-A3JZ-01	1.0258	0.9546	0.709	0.0955	0.0859141	BLCA	1.2183	unedited	edited	edited	unedited	unedited	unedited
TCGA-GV-A3QF-01	1.0802	1.0599	0.8075	-0.0297	0.38961	BLCA	Inf	unedited	unedited	edited	unedited	edited	unassigned
TCGA-GV-A3QG-01	0.9916	0.939	2.1734	-0.3222	0.023976	BLCA	Inf	edited	edited	unedited	edited	edited	unassigned
TCGA-GV-A3QH-01	1.0225	0.985	0.5079	-0.2393	0.004995	BLCA	0.2272	unedited	edited	edited	edited	edited	edited
TCGA-GV-A3QI-01	1.0324	0.9862	0.8796	-0.0786	0.145854	BLCA	1.5225	unedited	edited	edited	unedited	edited	unedited
TCGA-GV-A3QK-01	1.0989	1.0221	0.6613	0.208	0.043956	BLCA	1.4794	unedited	unedited	edited	unedited	unedited	unedited
TCGA-GV-A40E-01	1.017	1.0072	1.7751	0.2328	0.00699301	BLCA	1.2683	unedited	unedited	unedited	unedited	unedited	unedited
TCGA-GV-A40G-01	0.9618	0.8802	0.9303	-0.0724	0.280719	BLCA	1.7926	edited	edited	edited	unedited	edited	unedited
TCGA-GV-A6ZA-01	0.9809	0.9475	2.0227	0.0735	0.235764	BLCA	3.2954	edited	edited	unedited	unedited	unedited	unedited
TCGA-H4-A2HO-01	1.044	0.9731	1.8891	-0.1715	0.11988	BLCA	0.2253	unedited	edited	unedited	unedited	edited	edited
TCGA-H4-A2HQ-01	1.0123	0.9892	0.9199	-0.0233	0.38961	BLCA	0.5432	unedited	edited	edited	unedited	edited	edited
TCGA-HQ-A2OE-01	0.9484	0.8799	0.7171	-0.0936	0.262737	BLCA	1.0371	edited	edited	edited	unedited	edited	unedited
TCGA-HQ-A2OF-01	1	0.9773	0.5594	-0.2072	0.126873	BLCA	Inf	edited	edited	edited	unedited	edited	unassigned
TCGA-HQ-A5ND-01	0.9849	1.0014	0.7754	0.2043	0.157842	BLCA	Inf	edited	unedited	edited	unedited	unedited	unassigned
TCGA-HQ-A5NE-01	1.1108	1.0145	0.4929	0.0772	0.130869	BLCA	1.086	unedited	unedited	edited	unedited	unedited	unedited
TCGA-K4-A3WS-01	0.9718	0.9656	1.4212	-0.0157	0.451548	BLCA	0.5694	edited	edited	unedited	unedited	edited	edited
TCGA-K4-A3WU-01	1.043	0.9979	1.6446	0.1416	0.0839161	BLCA	0.2905	unedited	edited	unedited	unedited	unedited	edited
TCGA-K4-A3WV-01	0.8936	0.7905	0.7294	-0.1723	0.213786	BLCA	NA	edited	edited	edited	unedited	edited	unassigned
TCGA-K4-A4AB-01	0.9982	0.9032	1.19	-0.283	0.022977	BLCA	Inf	edited	edited	unedited	edited	edited	unassigned
TCGA-K4-A4AC-01	0.9887	0.9391	1.1258	0.123	0.210789	BLCA	Inf	edited	edited	unedited	unedited	unedited	unassigned
TCGA-K4-A54R-01	0.913	0.8471	1.0985	-0.0437	0.18981	BLCA	1.5555	edited	edited	unedited	unedited	edited	unedited
TCGA-K4-A5RH-01	1.0072	0.9162	1.719	0.0954	0.211788	BLCA	Inf	unedited	edited	unedited	unedited	unedited	unassigned
TCGA-K4-A5RI-01	0.9569	0.9166	0.6828	0.1295	0.157842	BLCA	1.3493	edited	edited	edited	unedited	unedited	unedited
TCGA-K4-A5RJ-01	0.9946	0.9587	0.5371	0.0596	0.216783	BLCA	0.9002	edited	edited	edited	unedited	unedited	edited
TCGA-K4-A6FZ-01	1.0138	0.9843	0.7215	-0.0502	0.212787	BLCA	0.9394	unedited	edited	edited	unedited	edited	edited
TCGA-K4-A6MB-01	0.9033	0.8622	0.9807	-0.0821	0.200799	BLCA	2.8391	edited	edited	edited	unedited	edited	unedited
TCGA-K4-A83P-01	1.0312	1.0049	1.4954	0.0443	0.207792	BLCA	0.5586	unedited	unedited	unedited	unedited	unedited	edited
TCGA-K4-AAQO-01	1.1073	1.0445	0.9659	0.0758	0.206793	BLCA	0.8094	unedited	unedited	edited	unedited	unedited	edited
TCGA-KQ-A41N-01	1.0385	0.9808	1.1772	-0.2008	0.0509491	BLCA	3.3335	unedited	edited	unedited	unedited	edited	unedited
TCGA-KQ-A41O-01	1.0182	1.0068	0.9968	-0.2125	0.002997	BLCA	0.8689	unedited	unedited	edited	edited	edited	edited
TCGA-KQ-A41P-01	0.9289	0.8879	0.9003	0.0579	0.304695	BLCA	0.9498	edited	edited	edited	unedited	unedited	edited
TCGA-KQ-A41Q-01	0.8977	0.8501	0.9778	0.0574	0.358641	BLCA	0.0907	edited	edited	edited	unedited	unedited	edited
TCGA-KQ-A41R-01	0.8994	0.832	1.1085	-0.0819	0.042957	BLCA	1.5221	edited	edited	unedited	edited	edited	unedited
TCGA-KQ-A41S-01	1.0829	1.0117	1.3235	-0.0648	0.287712	BLCA	1.2183	unedited	unedited	unedited	unedited	edited	unedited
TCGA-LC-A66R-01	0.9957	0.9553	0.9472	0.1213	0.15984	BLCA	Inf	edited	edited	edited	unedited	unedited	unassigned
TCGA-LT-A5Z6-01	0.9266	0.861	0.9408	0.0076	0.483516	BLCA	0.5471	edited	edited	edited	unedited	unedited	edited
TCGA-LT-A8JT-01	0.8125	0.729	0.8685	0.2518	0.186813	BLCA	Inf	edited	edited	edited	unedited	unedited	unassigned
TCGA-MV-A51V-01	0.9937	0.9837	0.8079	-0.017	0.377622	BLCA	1.5074	edited	edited	edited	unedited	edited	unedited
TCGA-PQ-A6FI-01	1.0389	0.9435	1.394	-0.0323	0.404595	BLCA	1.5078	unedited	edited	unedited	unedited	edited	unedited
TCGA-PQ-A6FN-01	0.9196	0.8921	0.8139	0.0978	0.26973	BLCA	Inf	edited	edited	edited	unedited	unedited	unassigned
TCGA-R3-A69X-01	1.0511	1.0009	0.6626	0.0072	0.447552	BLCA	0.7908	unedited	unedited	edited	unedited	unedited	edited
TCGA-S5-A6DX-01	1.0235	0.9811	1.1337	-0.0117	0.390609	BLCA	0.7232	unedited	edited	unedited	unedited	edited	edited
TCGA-S5-AA26-01	1.0766	1.0172	0.8883	0.0859	0.197802	BLCA	0.3316	unedited	unedited	edited	unedited	unedited	edited
TCGA-SY-A9G0-01	0.8115	0.7684	4.7521	-0.1702	0.108891	BLCA	0.1689	edited	edited	unedited	unedited	edited	edited
TCGA-SY-A9G5-01	1.0089	0.9524	0.8506	0.0593	0.0969031	BLCA	0.4008	unedited	edited	edited	unedited	unedited	edited
TCGA-UY-A78K-01	0.9504	0.9353	1.3447	-0.008	0.486513	BLCA	2.497	edited	edited	unedited	unedited	edited	unedited
TCGA-UY-A78L-01	1.093	1.04	1.5059	0.0374	0.38961	BLCA	0.7104	unedited	unedited	unedited	unedited	unedited	edited
TCGA-UY-A78M-01	0.9568	0.9083	2.775	0.1016	0.247752	BLCA	0.597	edited	edited	unedited	unedited	unedited	edited
TCGA-UY-A78N-01	1.0309	1.0041	0.7279	0.0764	0.207792	BLCA	1.297	unedited	unedited	edited	unedited	unedited	unedited
TCGA-UY-A78O-01	1.1724	1.0738	1.4833	0.0187	0.461538	BLCA	1.7322	unedited	unedited	unedited	unedited	unedited	unedited
TCGA-UY-A78P-01	0.9889	0.9444	1.0768	-0.0842	0.174825	BLCA	1.3051	edited	edited	unedited	unedited	edited	unedited
TCGA-UY-A8OB-01	1.0411	1.017	2.0202	-0.0755	0.252747	BLCA	Inf	unedited	unedited	unedited	unedited	edited	unassigned
TCGA-UY-A8OC-01	0.9959	0.886	1.1645	0.1531	0.211788	BLCA	1.1367	edited	edited	unedited	unedited	unedited	unedited
TCGA-UY-A8OD-01	1.1097	1.0464	1.5195	0.0066	0.493506	BLCA	Inf	unedited	unedited	unedited	unedited	unedited	unassigned
TCGA-UY-A9PA-01	1.0288	0.9956	1.2833	-0.0792	0.242757	BLCA	0.41	unedited	edited	unedited	unedited	edited	edited
TCGA-UY-A9PB-01	1.0562	1.0149	1.1611	0.0657	0.150849	BLCA	1.2017	unedited	unedited	unedited	unedited	unedited	unedited
TCGA-UY-A9PD-01	1.0734	1.0028	0.5462	-0.041	0.346653	BLCA	Inf	unedited	unedited	edited	unedited	edited	unassigned
TCGA-UY-A9PE-01	0.9376	0.9035	1.1137	-0.0024	0.482517	BLCA	1.4408	edited	edited	unedited	unedited	edited	unedited
TCGA-UY-A9PF-01	1.0533	0.8896	1.2079	0.0856	0.107892	BLCA	1.8344	unedited	edited	unedited	unedited	unedited	unedited
TCGA-UY-A9PH-01	0.9568	0.892	0.8483	0.0797	0.156843	BLCA	1.9098	edited	edited	edited	unedited	unedited	unedited
TCGA-XF-A8HB-01	0.9307	0.957	0.1796	-0.1947	0.205794	BLCA	0.2243	edited	edited	edited	unedited	edited	edited
TCGA-XF-A8HC-01	0.979	0.8971	1.4701	-0.1285	0.168831	BLCA	3.5003	edited	edited	unedited	unedited	edited	unedited
TCGA-XF-A8HD-01	0.9501	0.9028	0.8258	-0.0744	0.10989	BLCA	1.0593	edited	edited	edited	unedited	edited	unedited
TCGA-XF-A8HE-01	1.0265	0.9559	1.0994	-0.0374	0.310689	BLCA	1.0051	unedited	edited	unedited	unedited	edited	unedited
TCGA-XF-A8HF-01	1.0601	1.0465	0.3694	-0.2118	0.0629371	BLCA	1.066	unedited	unedited	edited	unedited	edited	unedited
TCGA-XF-A8HG-01	1.0358	0.9604	1.6191	0.0293	0.418581	BLCA	1.4749	unedited	edited	unedited	unedited	unedited	unedited
TCGA-XF-A8HH-01	1.0646	1.0094	2.2146	0.0621	0.403596	BLCA	0.4761	unedited	unedited	unedited	unedited	unedited	edited
TCGA-XF-A8HI-01	1.0449	0.9957	0.3973	-0.0324	0.440559	BLCA	Inf	unedited	edited	edited	unedited	edited	unassigned
TCGA-XF-A9SH-01	0.9126	0.8955	0.6604	0.1629	0.241758	BLCA	0.1331	edited	edited	edited	unedited	unedited	edited
TCGA-XF-A9SI-01	0.9988	0.9352	1.2913	3e-04	0.514486	BLCA	0.2971	edited	edited	unedited	unedited	unedited	edited
TCGA-XF-A9SJ-01	1.1003	0.9708	0.9488	0.2058	0.0549451	BLCA	0.712	unedited	edited	edited	unedited	unedited	edited
TCGA-XF-A9SK-01	1.0353	0.9996	7.0991	-0.0836	0.285714	BLCA	0.1649	unedited	edited	unedited	unedited	edited	edited
TCGA-XF-A9SM-01	0.995	0.9423	1.4405	-0.0667	0.240759	BLCA	0.9106	edited	edited	unedited	unedited	edited	edited
TCGA-XF-A9SP-01	0.9601	0.8983	1.0576	-0.0038	0.486513	BLCA	0.4222	edited	edited	unedited	unedited	edited	edited
TCGA-XF-A9ST-01	0.9978	0.9905	1.4463	0.0264	0.36963	BLCA	0.5898	edited	edited	unedited	unedited	unedited	edited
TCGA-XF-A9SU-01	1.1733	1.1026	0.2689	-0.1859	0.255744	BLCA	0.1207	unedited	unedited	edited	unedited	edited	edited
TCGA-XF-A9SV-01	1.0565	1.0027	0.8891	-0.2195	0.112887	BLCA	0.8836	unedited	unedited	edited	unedited	edited	edited
TCGA-XF-A9SW-01	0.9122	0.8103	0.4297	0.5922	0.000999001	BLCA	0.2164	edited	edited	edited	unedited	unedited	edited
TCGA-XF-A9SX-01	0.9948	0.9169	1.6711	0.0474	0.425574	BLCA	Inf	edited	edited	unedited	unedited	unedited	unassigned
TCGA-XF-A9SY-01	1.0176	1.0204	0.8852	-0.0318	0.31968	BLCA	0.6266	unedited	unedited	edited	unedited	edited	edited
TCGA-XF-A9SZ-01	1.0796	1.0101	1.4377	-0.0988	0.204795	BLCA	0.542	unedited	unedited	unedited	unedited	edited	edited
TCGA-XF-A9T0-01	1.0168	0.8793	1.7015	-0.0914	0.0529471	BLCA	1.8535	unedited	edited	unedited	unedited	edited	unedited
TCGA-XF-A9T2-01	1.1938	1.1048	0.9422	-0.0298	0.441558	BLCA	1.9958	unedited	unedited	edited	unedited	edited	unedited
TCGA-XF-A9T3-01	0.9734	0.952	0.656	-0.0568	0.253746	BLCA	1.1784	edited	edited	edited	unedited	edited	unedited
TCGA-XF-A9T4-01	1.1142	1.154	NA	0.0192	0.53047	BLCA	Inf	unedited	unedited	unassigned	unedited	unedited	unassigned
TCGA-XF-A9T5-01	1.0971	1.0395	0.7228	0.0198	0.407592	BLCA	1.2269	unedited	unedited	edited	unedited	unedited	unedited
TCGA-XF-A9T6-01	0.9291	0.8574	4.0031	-0.0231	0.425574	BLCA	0.5228	edited	edited	unedited	unedited	edited	edited
TCGA-XF-A9T8-01	1.0351	1.0058	1.0327	-0.0866	0.0779221	BLCA	0.628	unedited	unedited	unedited	unedited	edited	edited
TCGA-XF-AAME-01	1.1954	1.1241	NA	1	0.02997	BLCA	NA	unedited	unedited	unassigned	unedited	unedited	unassigned
TCGA-XF-AAMF-01	1.0462	0.9727	0.814	-0.0899	0.354645	BLCA	0.4475	unedited	edited	edited	unedited	edited	edited
TCGA-XF-AAMG-01	0.9524	0.933	1.2051	-0.0725	0.0869131	BLCA	1.2018	edited	edited	unedited	unedited	edited	unedited
TCGA-XF-AAMH-01	1.043	1.02	0.6028	0.3364	0.0769231	BLCA	Inf	unedited	unedited	edited	unedited	unedited	unassigned
TCGA-XF-AAMJ-01	1.1324	1.0441	1.7041	0.4867	0.025974	BLCA	Inf	unedited	unedited	unedited	unedited	unedited	unassigned
TCGA-XF-AAML-01	1.0158	0.928	1.8321	0.0396	0.312687	BLCA	0.7979	unedited	edited	unedited	unedited	unedited	edited
TCGA-XF-AAMQ-01	1.0661	0.9684	0.5547	-0.0196	0.43956	BLCA	0.3009	unedited	edited	edited	unedited	edited	edited
TCGA-XF-AAMR-01	1.0393	0.9735	1.8358	0.0868	0.326673	BLCA	Inf	unedited	edited	unedited	unedited	unedited	unassigned
TCGA-XF-AAMT-01	1.0519	1.0349	0.365	-0.0305	0.471528	BLCA	0.2716	unedited	unedited	edited	unedited	edited	edited
TCGA-XF-AAMW-01	1.0468	0.9992	5.061	-0.2922	0.171828	BLCA	Inf	unedited	edited	unedited	unedited	edited	unassigned
TCGA-XF-AAMX-01	1.0601	1.0568	1.3118	-0.1402	0.0699301	BLCA	3.2233	unedited	unedited	unedited	unedited	edited	unedited
TCGA-XF-AAMY-01	1.0909	1.0011	0.3256	-0.0948	0.304695	BLCA	NA	unedited	unedited	edited	unedited	edited	unassigned
TCGA-XF-AAMZ-01	1.0473	0.9943	1.2002	0.0749	0.235764	BLCA	Inf	unedited	edited	unedited	unedited	unedited	unassigned
TCGA-XF-AAN0-01	1.0512	1.0144	1.5861	0.0677	0.221778	BLCA	0.8727	unedited	unedited	unedited	unedited	unedited	edited
TCGA-XF-AAN1-01	1.1228	1.0805	1.1092	-0.0481	0.413586	BLCA	1.1432	unedited	unedited	unedited	unedited	edited	unedited
TCGA-XF-AAN2-01	1.0323	0.9838	1.3816	0.0676	0.147852	BLCA	1.8913	unedited	edited	unedited	unedited	unedited	unedited
TCGA-XF-AAN3-01	1.0506	1.001	0.6464	-0.1026	0.0569431	BLCA	3.0373	unedited	unedited	edited	unedited	edited	unedited
TCGA-XF-AAN4-01	1.1262	1.0597	1.2205	0.1118	0.378621	BLCA	Inf	unedited	unedited	unedited	unedited	unedited	unassigned
TCGA-XF-AAN5-01	0.8508	0.8208	2.6843	-0.1482	0.0729271	BLCA	1.1036	edited	edited	unedited	unedited	edited	unedited
TCGA-XF-AAN7-01	0.9941	0.9286	1.4655	0.0507	0.378621	BLCA	1.2085	edited	edited	unedited	unedited	unedited	unedited
TCGA-YC-A89H-01	0.9239	0.7771	0.9812	-0.0484	0.112887	BLCA	0.8132	edited	edited	edited	unedited	edited	edited
TCGA-YC-A8S6-01	0.901	0.914	0.5617	-0.0974	0.276723	BLCA	Inf	edited	edited	edited	unedited	edited	unassigned
TCGA-YC-A9TC-01	1.025	0.9619	1.0171	-0.0213	0.423576	BLCA	0.7106	unedited	edited	unedited	unedited	edited	edited
TCGA-YF-AA3L-01	1.0325	0.9882	1.0602	0.0661	0.232767	BLCA	3.7783	unedited	edited	unedited	unedited	unedited	unedited
TCGA-YF-AA3M-01	0.7832	0.7009	1.7072	-0.2018	0.0689311	BLCA	1.746	edited	edited	unedited	unedited	edited	unedited
TCGA-ZF-A9R0-01	1.0408	0.9962	0.6444	0.1334	0.134865	BLCA	0.229	unedited	edited	edited	unedited	unedited	edited
TCGA-ZF-A9R1-01	1.0723	1.0625	2.0429	0.1366	0.200799	BLCA	Inf	unedited	unedited	unedited	unedited	unedited	unassigned
TCGA-ZF-A9R2-01	0.9534	0.9233	1.2443	0.0371	0.430569	BLCA	0.4563	edited	edited	unedited	unedited	unedited	edited
TCGA-ZF-A9R3-01	1.1691	1.1584	0.4235	-0.0027	0.492507	BLCA	0.7015	unedited	unedited	edited	unedited	edited	edited
TCGA-ZF-A9R4-01	1.0659	1.0185	1.4198	0.0422	0.345654	BLCA	0.2252	unedited	unedited	unedited	unedited	unedited	edited
TCGA-ZF-A9R5-01	0.9939	0.9911	1.9344	0.2124	0.156843	BLCA	0.8333	edited	edited	unedited	unedited	unedited	edited
TCGA-ZF-A9R7-01	0.9985	0.9489	1.0651	0.0146	0.413586	BLCA	0.7388	edited	edited	unedited	unedited	unedited	edited
TCGA-ZF-A9R9-01	1.0038	0.942	1.49	-0.0175	0.454545	BLCA	0.7869	unedited	edited	unedited	unedited	edited	edited
TCGA-ZF-A9RC-01	1.0422	0.9165	1.1166	-0.024	0.256743	BLCA	1.0066	unedited	edited	unedited	unedited	edited	unedited
TCGA-ZF-A9RD-01	1.0968	1.0062	0.8031	-0.0089	0.44955	BLCA	0.3697	unedited	unedited	edited	unedited	edited	edited
TCGA-ZF-A9RE-01	0.927	0.9395	0.5456	-0.0303	0.46953	BLCA	NA	edited	edited	edited	unedited	edited	unassigned
TCGA-ZF-A9RF-01	1.0963	1.0558	1.0905	-0.0162	0.448551	BLCA	0.4692	unedited	unedited	unedited	unedited	edited	edited
TCGA-ZF-A9RG-01	1.0072	0.924	2.1373	-0.0771	0.225774	BLCA	0.6632	unedited	edited	unedited	unedited	edited	edited
TCGA-ZF-A9RL-01	1.0163	1.0023	1.2989	0.0337	0.397602	BLCA	0.841	unedited	unedited	unedited	unedited	unedited	edited
TCGA-ZF-A9RM-01	0.9507	0.9562	0.6488	-0.2056	0.125874	BLCA	NA	edited	edited	edited	unedited	edited	unassigned
TCGA-ZF-A9RN-01	1.0128	1.0131	1.3103	-0.0227	0.43956	BLCA	Inf	unedited	unedited	unedited	unedited	edited	unassigned
TCGA-ZF-AA4N-01	1.0799	0.9799	0.8188	0.1046	0.278721	BLCA	Inf	unedited	edited	edited	unedited	unedited	unassigned
TCGA-ZF-AA4R-01	1.0636	1.1053	0.9199	-0.1401	0.295704	BLCA	0.9189	unedited	unedited	edited	unedited	edited	edited
TCGA-ZF-AA4T-01	1.0279	0.9978	1.1429	0.053	0.363636	BLCA	Inf	unedited	edited	unedited	unedited	unedited	unassigned
TCGA-ZF-AA4U-01	0.9934	0.972	5.5781	0.1542	0.247752	BLCA	Inf	edited	edited	unedited	unedited	unedited	unassigned
TCGA-ZF-AA4V-01	0.9052	0.8433	1.3565	-0.0558	0.196803	BLCA	0.9265	edited	edited	unedited	unedited	edited	edited
TCGA-ZF-AA4W-01	0.9367	0.8893	0.7379	0.0458	0.297702	BLCA	1.9922	edited	edited	edited	unedited	unedited	unedited
TCGA-ZF-AA4X-01	0.9097	0.8529	1.3128	-0.0471	0.26973	BLCA	1.1182	edited	edited	unedited	unedited	edited	unedited
TCGA-ZF-AA51-01	1.0043	0.9817	0.8939	-0.0057	0.44955	BLCA	1.1243	unedited	edited	edited	unedited	edited	unedited
TCGA-ZF-AA52-01	1.0223	0.9261	1.8887	0.3099	0.003996	BLCA	Inf	unedited	edited	unedited	unedited	unedited	unassigned
TCGA-ZF-AA53-01	0.8523	0.8027	1.3556	-0.0972	0.16983	BLCA	1.2951	edited	edited	unedited	unedited	edited	unedited
TCGA-ZF-AA54-01	0.9321	0.8937	0.6998	-0.1313	0.107892	BLCA	1.2338	edited	edited	edited	unedited	edited	unedited
TCGA-ZF-AA56-01	1.1521	1.1202	2.0645	-0.0465	0.376623	BLCA	0.553	unedited	unedited	unedited	unedited	edited	edited
TCGA-ZF-AA58-01	1.0325	0.9762	0.9225	-0.1128	0.120879	BLCA	0.5274	unedited	edited	edited	unedited	edited	edited
TCGA-ZF-AA5H-01	1.1537	1.0985	3.1935	0.1664	0.271728	BLCA	0.9872	unedited	unedited	unedited	unedited	unedited	edited
TCGA-ZF-AA5N-01	0.9556	0.9655	NA	0.4521	0.0529471	BLCA	Inf	edited	edited	unassigned	unedited	unedited	unassigned
TCGA-3C-AAAU-01	0.8943	0.8383	NA	-0.6273	0.146853	BRCA	Inf	edited	edited	unassigned	unedited	edited	unassigned
TCGA-3C-AALI-01	1.0556	1.019	1.0272	-0.0139	0.424575	BRCA	0.8413	unedited	unedited	unedited	unedited	edited	edited
TCGA-3C-AALJ-01	1.2267	1.1586	2.2482	0.1203	0.387612	BRCA	0.1969	unedited	unedited	unedited	unedited	unedited	edited
TCGA-3C-AALK-01	0.985	1.0797	NA	0.0051	0.617383	BRCA	NA	edited	unedited	unassigned	unedited	unedited	unassigned
TCGA-5L-AAT0-01	1.0247	0.95	0.6903	0.1614	0.115884	BRCA	Inf	unedited	edited	edited	unedited	unedited	unassigned
TCGA-5T-A9QA-01	1.1323	1.0842	NA	0.4819	0.303696	BRCA	NA	unedited	unedited	unassigned	unedited	unedited	unassigned
TCGA-A1-A0SD-01	0.7656	0.7091	1.553	0.2908	0.111888	BRCA	NA	edited	edited	unedited	unedited	unedited	unassigned
TCGA-A1-A0SE-01	1.0025	0.8738	1.2842	0.1735	0.355644	BRCA	NA	unedited	edited	unedited	unedited	unedited	unassigned
TCGA-A1-A0SF-01	0.8922	0.7686	NA	0.4207	0.144855	BRCA	0.9213	edited	edited	unassigned	unedited	unedited	edited
TCGA-A1-A0SG-01	0.9153	0.8301	NA	0.2321	0.327672	BRCA	NA	edited	edited	unassigned	unedited	unedited	unassigned
TCGA-A1-A0SH-01	0.9812	0.9188	0.94	0.162	0.16983	BRCA	0.9533	edited	edited	edited	unedited	unedited	edited
TCGA-A1-A0SI-01	1.0264	1.0433	1.314	0.1756	0.200799	BRCA	0.733	unedited	unedited	unedited	unedited	unedited	edited
TCGA-A1-A0SJ-01	1.2418	1.1787	0	0.2616	0.221778	BRCA	Inf	unedited	unedited	edited	unedited	unedited	unassigned
TCGA-A1-A0SK-01	1.1231	1.1157	0.7752	0.1578	0.220779	BRCA	0.1663	unedited	unedited	edited	unedited	unedited	edited
TCGA-A1-A0SM-01	0.9237	0.9492	0.2179	0.0432	0.445554	BRCA	NA	edited	edited	edited	unedited	unedited	unassigned
TCGA-A1-A0SN-01	0.8783	0.8396	2.0157	0.0078	0.456543	BRCA	0.2222	edited	edited	unedited	unedited	unedited	edited
TCGA-A1-A0SP-01	0.8216	0.7568	NA	0.0349	0.43956	BRCA	Inf	edited	edited	unassigned	unedited	unedited	unassigned
TCGA-A2-A04N-01	1.0824	1.0415	3.0271	0.0133	0.487512	BRCA	NA	unedited	unedited	unedited	unedited	unedited	unassigned
TCGA-A2-A04R-01	0.9403	0.978	0.6839	-0.0196	0.437562	BRCA	Inf	edited	edited	edited	unedited	edited	unassigned
TCGA-A2-A04U-01	1.1499	1.1503	1.2037	0.2974	0.110889	BRCA	NA	unedited	unedited	unedited	unedited	unedited	unassigned
TCGA-A2-A04W-01	1.0336	1.0071	0.6995	-0.0524	0.340659	BRCA	0.2148	unedited	unedited	edited	unedited	edited	edited
TCGA-A2-A0CL-01	0.8807	0.8184	1.0971	-0.1875	0.045954	BRCA	1.1037	edited	edited	unedited	edited	edited	unedited
TCGA-A2-A0CR-01	1.14	1.0717	0.6116	0.1854	0.124875	BRCA	Inf	unedited	unedited	edited	unedited	unedited	unassigned
TCGA-A2-A0CS-01	1.0631	1.0236	1.3429	0.3882	0.0589411	BRCA	0.7899	unedited	unedited	unedited	unedited	unedited	edited
TCGA-A2-A0CV-01	0.9364	0.878	NA	-0.3984	0.0649351	BRCA	NA	edited	edited	unassigned	unedited	edited	unassigned
TCGA-A2-A0CW-01	0.997	1.0381	3.2374	-0.1677	0.196803	BRCA	NA	edited	unedited	unedited	unedited	edited	unassigned
TCGA-A2-A0D3-01	0.7304	0.7251	1.5978	-0.1395	0.287712	BRCA	NA	edited	edited	unedited	unedited	edited	unassigned
TCGA-A2-A0EN-01	1.1689	1.0679	1.3377	0.1466	0.365634	BRCA	NA	unedited	unedited	unedited	unedited	unedited	unassigned
TCGA-A2-A0ES-01	1.2219	1.1062	0.2909	-0.0224	0.444555	BRCA	NA	unedited	unedited	edited	unedited	edited	unassigned
TCGA-A2-A0EW-01	1.0465	1.0114	NA	0.1056	0.521479	BRCA	NA	unedited	unedited	unassigned	unedited	unedited	unassigned
TCGA-A2-A0SU-01	0.8433	0.811	NA	-0.5621	0.043956	BRCA	0.3958	edited	edited	unassigned	edited	edited	edited
TCGA-A2-A0SX-01	1.0434	1.0923	1.9242	-0.0291	0.434565	BRCA	NA	unedited	unedited	unedited	unedited	edited	unassigned
TCGA-A2-A0SY-01	1.1115	1.0927	1.5814	-0.0088	0.46953	BRCA	0.9482	unedited	unedited	unedited	unedited	edited	edited
TCGA-A2-A0T0-01	1.0607	1.0627	0.6258	-0.1245	0.123876	BRCA	0.3224	unedited	unedited	edited	unedited	edited	edited
TCGA-A2-A0T1-01	1.1989	1.2847	0.1723	-0.2207	0.271728	BRCA	NA	unedited	unedited	edited	unedited	edited	unassigned
TCGA-A2-A0T3-01	0.978	0.9408	NA	0.0303	0.445554	BRCA	NA	edited	edited	unassigned	unedited	unedited	unassigned
TCGA-A2-A0T4-01	0.9443	0.9535	0.1696	-0.3374	0.0829171	BRCA	NA	edited	edited	edited	unedited	edited	unassigned
TCGA-A2-A0T5-01	0.9612	0.8445	NA	0.0072	0.462537	BRCA	NA	edited	edited	unassigned	unedited	unedited	unassigned
TCGA-A2-A0T6-01	0.9345	0.8765	NA	0.3305	0.184815	BRCA	Inf	edited	edited	unassigned	unedited	unedited	unassigned
TCGA-A2-A0T7-01	0.8809	0.8157	NA	0.5071	0.0849151	BRCA	Inf	edited	edited	unassigned	unedited	unedited	unassigned
TCGA-A2-A0YC-01	1.161	1.1335	NA	0.2584	0.374625	BRCA	Inf	unedited	unedited	unassigned	unedited	unedited	unassigned
TCGA-A2-A0YD-01	1.2046	1.112	4.4314	0.1402	0.355644	BRCA	0.4188	unedited	unedited	unedited	unedited	unedited	edited
TCGA-A2-A0YE-01	0.8799	0.7803	1.4582	0.1641	0.262737	BRCA	NA	edited	edited	unedited	unedited	unedited	unassigned
TCGA-A2-A0YF-01	1.0586	1.0765	0.7777	-0.2604	0.216783	BRCA	NA	unedited	unedited	edited	unedited	edited	unassigned
TCGA-A2-A0YG-01	0.9445	0.907	1.1455	-0.1518	0.220779	BRCA	0.67	edited	edited	unedited	unedited	edited	edited
TCGA-A2-A0YH-01	0.9506	0.8472	0.7055	-0.0853	0.347652	BRCA	1.141	edited	edited	edited	unedited	edited	unedited
TCGA-A2-A0YI-01	0.9086	0.9269	NA	0.4474	0.167832	BRCA	NA	edited	edited	unassigned	unedited	unedited	unassigned
TCGA-A2-A0YJ-01	1.0183	0.996	1.7959	-0.0973	0.282717	BRCA	Inf	unedited	edited	unedited	unedited	edited	unassigned
TCGA-A2-A0YK-01	1.0278	0.9665	1.1819	-0.0456	0.31968	BRCA	1.7566	unedited	edited	unedited	unedited	edited	unedited
TCGA-A2-A0YL-01	0.8364	0.7838	1.4702	-0.3726	0.174825	BRCA	Inf	edited	edited	unedited	unedited	edited	unassigned
TCGA-A2-A0YM-01	1.0256	1.0056	1.3283	0.1169	0.277722	BRCA	Inf	unedited	unedited	unedited	unedited	unedited	unassigned
TCGA-A2-A0YT-01	1.1633	1.0945	2.7217	0.1891	0.217782	BRCA	NA	unedited	unedited	unedited	unedited	unedited	unassigned
TCGA-A2-A1FV-01	0.8657	0.861	1.4446	0.6273	0.0789211	BRCA	Inf	edited	edited	unedited	unedited	unedited	unassigned
TCGA-A2-A1FW-01	0.8708	0.8905	1.5425	0.406	0.00599401	BRCA	Inf	edited	edited	unedited	unedited	unedited	unassigned
TCGA-A2-A1G0-01	0.8816	0.7976	NA	-0.2416	0.505495	BRCA	NA	edited	edited	unassigned	unedited	edited	unassigned
TCGA-A2-A259-01	0.8439	0.808	NA	-0.31	0.230769	BRCA	NA	edited	edited	unassigned	unedited	edited	unassigned
TCGA-A2-A25A-01	0.9069	0.8358	0.7069	0.0553	0.455544	BRCA	0.6005	edited	edited	edited	unedited	unedited	edited
TCGA-A2-A25D-01	0.6448	0.6117	1.1443	0.2986	0.183816	BRCA	0.3849	edited	edited	unedited	unedited	unedited	edited
TCGA-A2-A25E-01	1.0943	1.117	0.1481	-0.0152	0.493506	BRCA	Inf	unedited	unedited	edited	unedited	edited	unassigned
TCGA-A2-A3XT-01	1.0851	1.1531	2.1155	-0.0908	0.373626	BRCA	Inf	unedited	unedited	unedited	unedited	edited	unassigned
TCGA-A2-A3XU-01	1.091	0.9992	0.2947	0.3915	0.366633	BRCA	0.1951	unedited	edited	edited	unedited	unedited	edited
TCGA-A2-A3XV-01	0.7984	0.7943	NA	-0.2731	0.13986	BRCA	Inf	edited	edited	unassigned	unedited	edited	unassigned
TCGA-A2-A3XX-01	0.9513	0.9192	1.3798	0.0814	0.437562	BRCA	Inf	edited	edited	unedited	unedited	unedited	unassigned
TCGA-A2-A3XZ-01	0.9523	0.8991	0.1846	0.0977	0.363636	BRCA	Inf	edited	edited	edited	unedited	unedited	unassigned
TCGA-A2-A3Y0-01	1.0366	1.0955	0.5243	0.1514	0.131868	BRCA	Inf	unedited	unedited	edited	unedited	unedited	unassigned
TCGA-A2-A4S1-01	0.9343	0.9792	NA	0.1103	0.397602	BRCA	Inf	edited	edited	unassigned	unedited	unedited	unassigned
TCGA-A2-A4S2-01	0.3919	0.3654	0.4984	-0.2457	0.327672	BRCA	NA	edited	edited	edited	unedited	edited	unassigned
TCGA-A2-A4S3-01	1.0471	0.9492	0.542	-0.2144	0.172827	BRCA	NA	unedited	edited	edited	unedited	edited	unassigned
TCGA-A7-A0CE-01	1.0382	1.0507	0.4214	-0.0095	0.468531	BRCA	0.3533	unedited	unedited	edited	unedited	edited	edited
TCGA-A7-A0DA-01	1.014	1.0328	1.0221	-0.1299	0.151848	BRCA	0.637	unedited	unedited	unedited	unedited	edited	edited
TCGA-A7-A0DB-01	1.0871	1.0541	NA	0.788	0.112887	BRCA	Inf	unedited	unedited	unassigned	unedited	unedited	unassigned
TCGA-A7-A13D-01	1.0601	1.0529	1.0097	0.0346	0.442557	BRCA	Inf	unedited	unedited	unedited	unedited	unedited	unassigned
TCGA-A7-A13E-01	1.2295	1.135	0.4271	-0.5999	0.004995	BRCA	Inf	unedited	unedited	edited	edited	edited	unassigned
TCGA-A7-A13F-01	0.9946	1.0512	NA	0.4212	0.0829171	BRCA	Inf	edited	unedited	unassigned	unedited	unedited	unassigned
TCGA-A7-A13G-01	1.0665	0.9704	1.3604	0.0181	0.524476	BRCA	Inf	unedited	edited	unedited	unedited	unedited	unassigned
TCGA-A7-A26E-01	1.1258	1.0277	NA	0.4361	0.0679321	BRCA	0.4375	unedited	unedited	unassigned	unedited	unedited	edited
TCGA-A7-A26F-01	0.854	0.7682	0.3692	-0.0561	0.428571	BRCA	0.3706	edited	edited	edited	unedited	edited	edited
TCGA-A7-A26G-01	1.3179	1.177	0.282	0.2488	0.262737	BRCA	NA	unedited	unedited	edited	unedited	unedited	unassigned
TCGA-A7-A26H-01	0.923	0.8274	NA	0.1466	0.377622	BRCA	0.7348	edited	edited	unassigned	unedited	unedited	edited
TCGA-A7-A26I-01	1.0279	0.9476	NA	0.0953	0.416583	BRCA	0.1233	unedited	edited	unassigned	unedited	unedited	edited
TCGA-A7-A26J-01	0.9911	0.9323	0.1554	-0.2645	0.210789	BRCA	NA	edited	edited	edited	unedited	edited	unassigned
TCGA-A7-A2KD-01	0.8662	0.8564	0.77	-0.1762	0.282717	BRCA	1.4867	edited	edited	edited	unedited	edited	unedited
TCGA-A7-A3RF-01	1.229	1.1289	NA	0.541	0.158841	BRCA	NA	unedited	unedited	unassigned	unedited	unedited	unassigned
TCGA-A7-A4SD-01	0.8845	0.8689	0.3781	0.0802	0.420579	BRCA	NA	edited	edited	edited	unedited	unedited	unassigned
TCGA-A7-A4SE-01	0.6426	0.656	0.5547	-0.1908	0.111888	BRCA	0.1206	edited	edited	edited	unedited	edited	edited
TCGA-A7-A56D-01	0.8736	0.8065	1.0714	-0.3629	0.00599401	BRCA	0.6432	edited	edited	unedited	edited	edited	edited
TCGA-A7-A5ZV-01	0.9354	0.9543	1.7116	-0.1015	0.238761	BRCA	0.7315	edited	edited	unedited	unedited	edited	edited
TCGA-A7-A5ZW-01	1.2125	1.0334	NA	-0.0231	0.484515	BRCA	Inf	unedited	unedited	unassigned	unedited	edited	unassigned
TCGA-A7-A5ZX-01	1.2326	1.1265	0.2503	0.9303	0.013986	BRCA	NA	unedited	unedited	edited	unedited	unedited	unassigned
TCGA-A7-A6VV-01	0.9797	1.0033	NA	0.1606	0.354645	BRCA	NA	edited	unedited	unassigned	unedited	unedited	unassigned
TCGA-A7-A6VW-01	1.0614	0.9979	0.1571	-0.1766	0.313686	BRCA	0.3694	unedited	edited	edited	unedited	edited	edited
TCGA-A7-A6VX-01	1.0482	1.0679	2.0324	0.035	0.42957	BRCA	Inf	unedited	unedited	unedited	unedited	unedited	unassigned
TCGA-A7-A6VY-01	1.004	1.0334	0.9954	0.0789	0.375624	BRCA	0.1369	unedited	unedited	edited	unedited	unedited	edited
TCGA-A8-A075-01	1.0194	1.0758	0.5099	0.0016	0.518482	BRCA	Inf	unedited	unedited	edited	unedited	unedited	unassigned
TCGA-AC-A23C-01	0.8978	0.8905	2.226	0.063	0.41958	BRCA	Inf	edited	edited	unedited	unedited	unedited	unassigned
TCGA-AC-A23E-01	0.9207	0.8247	0.4704	-0.1184	0.493506	BRCA	NA	edited	edited	edited	unedited	edited	unassigned
TCGA-AC-A23H-01	1.0364	0.9854	1.0036	-3e-04	0.51049	BRCA	0.9096	unedited	edited	unedited	unedited	edited	edited
TCGA-AC-A2B8-01	1.0276	0.8751	1.0261	0.3206	0.115884	BRCA	0.2657	unedited	edited	unedited	unedited	unedited	edited
TCGA-AC-A2BK-01	0.8845	0.8806	0.3443	0.3307	0.0619381	BRCA	0.2109	edited	edited	edited	unedited	unedited	edited
TCGA-AC-A2FB-01	0.9284	0.8717	2.0484	-0.175	0.44955	BRCA	NA	edited	edited	unedited	unedited	edited	unassigned
TCGA-AC-A2FG-01	NA	1.3417	NA	1	1	BRCA	NA	unassigned	unedited	unassigned	unedited	unedited	unassigned
TCGA-AC-A2FO-01	0.7583	0.7114	0.4656	-0.2746	0.22977	BRCA	Inf	edited	edited	edited	unedited	edited	unassigned
TCGA-AC-A2QH-01	1.2877	1.2371	NA	0.8699	0.317682	BRCA	NA	unedited	unedited	unassigned	unedited	unedited	unassigned
TCGA-AC-A3OD-01	0.6497	0.6225	NA	-0.6816	0.01998	BRCA	0.6645	edited	edited	unassigned	edited	edited	edited
TCGA-AC-A3QP-01	1.0216	1.0573	0.4353	-0.3341	0.282717	BRCA	Inf	unedited	unedited	edited	unedited	edited	unassigned
TCGA-AC-A3QQ-01	1.0705	1.1126	0.5679	-0.6235	0.131868	BRCA	Inf	unedited	unedited	edited	unedited	edited	unassigned
TCGA-AC-A3W5-01	1.0506	1.037	3.9347	0.0047	0.496503	BRCA	Inf	unedited	unedited	unedited	unedited	unedited	unassigned
TCGA-AC-A3YI-01	1.0173	0.9951	NA	0.3923	0.220779	BRCA	NA	unedited	edited	unassigned	unedited	unedited	unassigned
TCGA-AC-A3YJ-01	0.9211	0.8713	NA	0.3965	0.1998	BRCA	NA	edited	edited	unassigned	unedited	unedited	unassigned
TCGA-AC-A4ZE-01	0.9545	0.9421	0.813	0.4093	0.0559441	BRCA	Inf	edited	edited	edited	unedited	unedited	unassigned
TCGA-AC-A5EH-01	0.9668	0.9086	2.1284	-0.2963	0.041958	BRCA	Inf	edited	edited	unedited	edited	edited	unassigned
TCGA-AC-A5XS-01	1.025	0.9662	0.4134	-0.1004	0.187812	BRCA	3.1257	unedited	edited	edited	unedited	edited	unedited
TCGA-AC-A5XU-01	1.0269	0.8577	2.9388	0.0774	0.412587	BRCA	0.6936	unedited	edited	unedited	unedited	unedited	edited
TCGA-AC-A62V-01	1.143	1.08	0.38	0.0988	0.343656	BRCA	0.9464	unedited	unedited	edited	unedited	unedited	edited
TCGA-AC-A62X-01	1.1869	1.1942	NA	-0.376	0.0969031	BRCA	NA	unedited	unedited	unassigned	unedited	edited	unassigned
TCGA-AC-A62Y-01	0.8419	0.8459	NA	-0.2635	0.172827	BRCA	0.4215	edited	edited	unassigned	unedited	edited	edited
TCGA-AC-A6IV-01	0.8074	0.7885	NA	0.1924	0.436563	BRCA	NA	edited	edited	unassigned	unedited	unedited	unassigned
TCGA-AC-A6IW-01	0.9267	0.898	0.7497	0.0586	0.390609	BRCA	2.1744	edited	edited	edited	unedited	unedited	unedited
TCGA-AC-A6IX-01	0.9895	0.8973	NA	0.1492	0.256743	BRCA	Inf	edited	edited	unassigned	unedited	unedited	unassigned
TCGA-AC-A6NO-01	1.0448	1.0459	0.4404	-0.1892	0.305694	BRCA	NA	unedited	unedited	edited	unedited	edited	unassigned
TCGA-AC-A7VB-01	0.8781	0.793	NA	-0.7233	0.0709291	BRCA	NA	edited	edited	unassigned	unedited	edited	unassigned
TCGA-AC-A7VC-01	0.8502	0.8972	NA	0.5302	0.136863	BRCA	Inf	edited	edited	unassigned	unedited	unedited	unassigned
TCGA-AC-A8OP-01	0.9562	0.9358	0.9155	0.0075	0.462537	BRCA	0.6116	edited	edited	edited	unedited	unedited	edited
TCGA-AC-A8OQ-01	1.0153	0.9502	1.8553	0.0493	0.343656	BRCA	Inf	unedited	edited	unedited	unedited	unedited	unassigned
TCGA-AC-A8OS-01	0.8269	0.8105	0	-0.0143	0.493506	BRCA	NA	edited	edited	edited	unedited	edited	unassigned
TCGA-AN-A0XL-01	0.7662	0.7769	1.8649	-0.2895	0.0699301	BRCA	Inf	edited	edited	unedited	unedited	edited	unassigned
TCGA-AN-A0XN-01	1.0433	1.0509	1.1193	-0.0662	0.333666	BRCA	Inf	unedited	unedited	unedited	unedited	edited	unassigned
TCGA-AN-A0XO-01	1.0807	1.0616	0.6317	0.0936	0.40959	BRCA	NA	unedited	unedited	edited	unedited	unedited	unassigned
TCGA-AN-A0XP-01	0.9045	0.8214	NA	0.2761	0.293706	BRCA	NA	edited	edited	unassigned	unedited	unedited	unassigned
TCGA-AN-A0XR-01	1.2058	1.1765	NA	0.0538	0.484515	BRCA	0.7556	unedited	unedited	unassigned	unedited	unedited	edited
TCGA-AN-A0XS-01	0.5237	0.5174	0.2328	-0.0383	0.441558	BRCA	NA	edited	edited	edited	unedited	edited	unassigned
TCGA-AN-A0XT-01	1.2303	1.1309	0.4477	0.1056	0.438561	BRCA	NA	unedited	unedited	edited	unedited	unedited	unassigned
TCGA-AN-A0XU-01	1.1352	1.1493	0.6863	-0.2252	0.101898	BRCA	0.3146	unedited	unedited	edited	unedited	edited	edited
TCGA-AN-A0XV-01	0.8562	0.8312	NA	0.5705	0.028971	BRCA	Inf	edited	edited	unassigned	unedited	unedited	unassigned
TCGA-AN-A0XW-01	1.0128	0.9818	0.78	0.0094	0.51049	BRCA	0.6069	unedited	edited	edited	unedited	unedited	edited
TCGA-AO-A03M-01	1.0404	1.0043	0.9856	0.0305	0.284715	BRCA	0.6828	unedited	unedited	edited	unedited	unedited	edited
TCGA-AO-A03N-01	0.9284	0.8763	1.1193	0.0557	0.350649	BRCA	0.1768	edited	edited	unedited	unedited	unedited	edited
TCGA-AO-A03V-01	1.0397	1.0261	2.1251	0.1419	0.311688	BRCA	Inf	unedited	unedited	unedited	unedited	unedited	unassigned
TCGA-AO-A0JG-01	NA	1.1701	NA	1	0.12987	BRCA	NA	unassigned	unedited	unassigned	unedited	unedited	unassigned
TCGA-AO-A124-01	1.1107	1.0979	0.3647	-0.1787	0.105894	BRCA	Inf	unedited	unedited	edited	unedited	edited	unassigned
TCGA-AO-A125-01	0.9417	0.8548	NA	0.2166	0.232767	BRCA	Inf	edited	edited	unassigned	unedited	unedited	unassigned
TCGA-AO-A126-01	0.8063	0.8184	NA	-0.3466	0.162837	BRCA	NA	edited	edited	unassigned	unedited	edited	unassigned
TCGA-AO-A128-01	0.9951	0.9381	0.9409	0.0532	0.10989	BRCA	1.0748	edited	edited	edited	unedited	unedited	unedited
TCGA-AO-A129-01	1.1312	1.1297	0.9932	-0.2533	0.0649351	BRCA	0.7242	unedited	unedited	edited	unedited	edited	edited
TCGA-AO-A12A-01	0.8143	0.8326	0.6904	0.1658	0.433566	BRCA	NA	edited	edited	edited	unedited	unedited	unassigned
TCGA-AO-A12B-01	0.8696	0.8857	0.258	0.1712	0.394605	BRCA	NA	edited	edited	edited	unedited	unedited	unassigned
TCGA-AO-A12D-01	1.1424	1.0191	0.3214	-0.186	0.171828	BRCA	1.1976	unedited	unedited	edited	unedited	edited	unedited
TCGA-AO-A12E-01	0.9786	0.9582	1.0586	-0.189	0.266733	BRCA	0.0826	edited	edited	unedited	unedited	edited	edited
TCGA-AO-A12F-01	0.9631	0.9833	1.5132	-0.2601	0.203796	BRCA	Inf	edited	edited	unedited	unedited	edited	unassigned
TCGA-AO-A12G-01	1.032	0.9852	NA	-0.0323	0.481518	BRCA	NA	unedited	edited	unassigned	unedited	edited	unassigned
TCGA-AO-A12H-01	1.1531	1.1694	1.9679	0.6567	0.0699301	BRCA	Inf	unedited	unedited	unedited	unedited	unedited	unassigned
TCGA-AO-A1KR-01	1.2427	1.1471	0.1192	-0.0479	0.466533	BRCA	Inf	unedited	unedited	edited	unedited	edited	unassigned
TCGA-AO-A1KT-01	1.0309	1.0219	0.7041	-0.1398	0.28971	BRCA	0	unedited	unedited	edited	unedited	edited	edited
TCGA-AQ-A04H-01	0.902	0.8569	0.8609	-0.1672	0.181818	BRCA	0.1505	edited	edited	edited	unedited	edited	edited
TCGA-AQ-A0Y5-01	1.0511	0.9726	0.4025	0.26	0.237762	BRCA	Inf	unedited	edited	edited	unedited	unedited	unassigned
TCGA-AQ-A1H2-01	0.983	1.0355	NA	-0.3889	0.16983	BRCA	Inf	edited	unedited	unassigned	unedited	edited	unassigned
TCGA-AQ-A1H3-01	0.7757	0.7392	NA	0.4494	0.107892	BRCA	NA	edited	edited	unassigned	unedited	unedited	unassigned
TCGA-AQ-A7U7-01	0.986	0.9783	1.6497	-0.0657	0.386613	BRCA	Inf	edited	edited	unedited	unedited	edited	unassigned
TCGA-AR-A0TP-01	1.0106	1.0475	2.5773	0.0791	0.386613	BRCA	NA	unedited	unedited	unedited	unedited	unedited	unassigned
TCGA-AR-A0TQ-01	1.3368	1.1644	2.9178	-0.3528	0.045954	BRCA	Inf	unedited	unedited	unedited	edited	edited	unassigned
TCGA-AR-A0TR-01	1.1191	0.9968	0.3197	-0.1464	0.32967	BRCA	NA	unedited	edited	edited	unedited	edited	unassigned
TCGA-AR-A0TS-01	1.0217	0.9691	0.4426	-0.0628	0.386613	BRCA	0.2408	unedited	edited	edited	unedited	edited	edited
TCGA-AR-A0TT-01	0.9137	0.8757	0.1781	0.0436	0.454545	BRCA	NA	edited	edited	edited	unedited	unedited	unassigned
TCGA-AR-A0TV-01	1.2091	1.1237	NA	0.3761	0.0649351	BRCA	0.4011	unedited	unedited	unassigned	unedited	unedited	edited
TCGA-AR-A0TW-01	0.9332	0.9107	1.7232	-0.1121	0.321678	BRCA	Inf	edited	edited	unedited	unedited	edited	unassigned
TCGA-AR-A0TX-01	0.9623	0.9189	0.9681	-0.0258	0.417582	BRCA	0.707	edited	edited	edited	unedited	edited	edited
TCGA-AR-A0TZ-01	1.0236	0.964	1.8335	0.0616	0.441558	BRCA	Inf	unedited	edited	unedited	unedited	unedited	unassigned
TCGA-AR-A0U0-01	1.5303	1.2757	NA	-0.2934	0.275724	BRCA	Inf	unedited	unedited	unassigned	unedited	edited	unassigned
TCGA-AR-A0U1-01	0.9464	0.9666	0.765	0.2768	0.047952	BRCA	2.7864	edited	edited	edited	unedited	unedited	unedited
TCGA-AR-A0U2-01	1.0405	0.9635	1.5051	-0.4819	0.016983	BRCA	NA	unedited	edited	unedited	edited	edited	unassigned
TCGA-AR-A0U3-01	0.8238	0.8278	0.4971	-0.611	0.002997	BRCA	NA	edited	edited	edited	edited	edited	unassigned
TCGA-AR-A0U4-01	0.9992	1.0377	0.8338	0.0164	0.458541	BRCA	0.1271	edited	unedited	edited	unedited	unedited	edited
TCGA-AR-A1AH-01	1.1549	1.1304	1.5326	-0.0325	0.438561	BRCA	0.5288	unedited	unedited	unedited	unedited	edited	edited
TCGA-AR-A1AI-01	1.1191	1.0804	0.4813	0.105	0.326673	BRCA	0.689	unedited	unedited	edited	unedited	unedited	edited
TCGA-AR-A1AJ-01	0.87	0.7707	0.6268	0.1782	0.248751	BRCA	NA	edited	edited	edited	unedited	unedited	unassigned
TCGA-AR-A1AK-01	1.0021	0.8913	1.9514	-0.2447	0.108891	BRCA	Inf	unedited	edited	unedited	unedited	edited	unassigned
TCGA-AR-A1AL-01	1.19	1.1128	NA	0.1852	0.386613	BRCA	Inf	unedited	unedited	unassigned	unedited	unedited	unassigned
TCGA-AR-A1AN-01	0.9588	0.8816	0.5158	0.3737	0.211788	BRCA	NA	edited	edited	edited	unedited	unedited	unassigned
TCGA-AR-A1AO-01	1.1022	1.0827	1.1064	-0.0873	0.24975	BRCA	0.9471	unedited	unedited	unedited	unedited	edited	edited
TCGA-AR-A1AP-01	1.043	1.0286	0.3714	-0.0499	0.43956	BRCA	Inf	unedited	unedited	edited	unedited	edited	unassigned
TCGA-AR-A1AQ-01	0.9438	0.9483	0.4183	0.4177	0.024975	BRCA	Inf	edited	edited	edited	unedited	unedited	unassigned
TCGA-AR-A1AR-01	1.0294	0.9628	1.0177	0.1078	0.344655	BRCA	Inf	unedited	edited	unedited	unedited	unedited	unassigned
TCGA-AR-A1AS-01	0.7254	0.728	0.5462	0.226	0.257742	BRCA	NA	edited	edited	edited	unedited	unedited	unassigned
TCGA-AR-A1AU-01	1.0529	0.9951	0.3522	0.3862	0.284715	BRCA	NA	unedited	edited	edited	unedited	unedited	unassigned
TCGA-AR-A1AV-01	0.904	0.8853	NA	0.0799	0.348651	BRCA	Inf	edited	edited	unassigned	unedited	unedited	unassigned
TCGA-AR-A1AW-01	0.9899	0.9513	1.104	0.2465	0.188811	BRCA	Inf	edited	edited	unedited	unedited	unedited	unassigned
TCGA-AR-A1AX-01	1.1171	0.9478	1.9706	0.1745	0.250749	BRCA	Inf	unedited	edited	unedited	unedited	unedited	unassigned
TCGA-AR-A1AY-01	1.0566	0.9906	NA	0.0815	0.351648	BRCA	0.7538	unedited	edited	unassigned	unedited	unedited	edited
TCGA-AR-A24H-01	1.0825	1.1189	1.7075	0.2317	0.115884	BRCA	Inf	unedited	unedited	unedited	unedited	unedited	unassigned
TCGA-AR-A24K-01	1.0205	1.0094	NA	-0.0814	0.536464	BRCA	Inf	unedited	unedited	unassigned	unedited	edited	unassigned
TCGA-AR-A24L-01	0.82	0.7742	0.5908	7e-04	0.506494	BRCA	Inf	edited	edited	edited	unedited	unedited	unassigned
TCGA-AR-A24M-01	0.9119	0.8089	0.8828	-0.5469	0.212787	BRCA	Inf	edited	edited	edited	unedited	edited	unassigned
TCGA-AR-A24N-01	0.7909	0.7332	0.0544	-0.5717	0.0689311	BRCA	NA	edited	edited	edited	unedited	edited	unassigned
TCGA-AR-A24O-01	0.9554	0.9882	NA	-0.0937	0.465534	BRCA	Inf	edited	edited	unassigned	unedited	edited	unassigned
TCGA-AR-A24Q-01	1.0529	1.0468	0.9818	0.3002	0.012987	BRCA	0.7635	unedited	unedited	edited	unedited	unedited	edited
TCGA-AR-A24R-01	1.1108	1.0491	0.5664	0.3995	0.226773	BRCA	Inf	unedited	unedited	edited	unedited	unedited	unassigned
TCGA-AR-A24S-01	1.0785	1.0032	NA	-0.0737	0.417582	BRCA	NA	unedited	unedited	unassigned	unedited	edited	unassigned
TCGA-AR-A24U-01	1.1852	1.0778	0.9916	-0.46	0.0789211	BRCA	Inf	unedited	unedited	edited	unedited	edited	unassigned
TCGA-AR-A24V-01	1.3705	1.1529	0.7259	-0.2406	0.200799	BRCA	Inf	unedited	unedited	edited	unedited	edited	unassigned
TCGA-AR-A24W-01	0.8592	0.7533	NA	-0.0028	0.534466	BRCA	NA	edited	edited	unassigned	unedited	edited	unassigned
TCGA-AR-A24Z-01	1.0927	1.0824	NA	0.5776	0.023976	BRCA	Inf	unedited	unedited	unassigned	unedited	unedited	unassigned
TCGA-AR-A250-01	1.0123	1.0164	1.0259	0.0774	0.425574	BRCA	Inf	unedited	unedited	unedited	unedited	unedited	unassigned
TCGA-AR-A251-01	1.0296	1.105	1.4922	0.1116	0.28971	BRCA	1.3381	unedited	unedited	unedited	unedited	unedited	unedited
TCGA-AR-A252-01	1.1557	1.1215	NA	0	1	BRCA	NA	unedited	unedited	unassigned	unedited	unedited	unassigned
TCGA-AR-A254-01	0.6956	0.5924	0.2281	-0.4718	0.157842	BRCA	Inf	edited	edited	edited	unedited	edited	unassigned
TCGA-AR-A255-01	0.9447	0.9088	5.6546	0.2859	0.244755	BRCA	0.4267	edited	edited	unedited	unedited	unedited	edited
TCGA-AR-A256-01	1.0346	0.9973	0.2133	-0.1465	0.134865	BRCA	0.9378	unedited	edited	edited	unedited	edited	edited
TCGA-AR-A2LE-01	0.976	0.9074	1.32	0.1304	0.103896	BRCA	0.8845	edited	edited	unedited	unedited	unedited	edited
TCGA-AR-A2LH-01	1.0078	0.9132	NA	0.0837	0.433566	BRCA	NA	unedited	edited	unassigned	unedited	unedited	unassigned
TCGA-AR-A2LK-01	1.1596	1.1353	0.2359	-0.1022	0.358641	BRCA	Inf	unedited	unedited	edited	unedited	edited	unassigned
TCGA-AR-A2LL-01	1.2144	1.2235	NA	0.7429	0.0759241	BRCA	NA	unedited	unedited	unassigned	unedited	unedited	unassigned
TCGA-AR-A2LM-01	1.0572	1.0408	NA	-0.2997	0.305694	BRCA	NA	unedited	unedited	unassigned	unedited	edited	unassigned
TCGA-AR-A2LN-01	1.0619	0.9692	1.3061	0.4748	0.012987	BRCA	0.405	unedited	edited	unedited	unedited	unedited	edited
TCGA-AR-A2LQ-01	1.1218	0.9951	NA	-0.3635	0.262737	BRCA	0.395	unedited	edited	unassigned	unedited	edited	edited
TCGA-AR-A2LR-01	1.2631	1.2587	NA	0.5228	0.450549	BRCA	NA	unedited	unedited	unassigned	unedited	unedited	unassigned
TCGA-AR-A5QM-01	0.7866	0.672	0.2231	0.5306	0.153846	BRCA	NA	edited	edited	edited	unedited	unedited	unassigned
TCGA-AR-A5QN-01	0.7463	0.796	NA	-0.2498	0.332667	BRCA	0.8239	edited	edited	unassigned	unedited	edited	edited
TCGA-AR-A5QP-01	NA	0.9727	NA	1	1	BRCA	Inf	unassigned	edited	unassigned	unedited	unedited	unassigned
TCGA-AR-A5QQ-01	0.9907	0.8681	NA	-0.0916	0.386613	BRCA	0.3074	edited	edited	unassigned	unedited	edited	edited
TCGA-B6-A0I1-01	1.1098	1.0438	NA	0.1275	0.328671	BRCA	Inf	unedited	unedited	unassigned	unedited	unedited	unassigned
TCGA-B6-A0IH-01	0.949	0.8354	0.7235	-0.0613	0.41958	BRCA	Inf	edited	edited	edited	unedited	edited	unassigned
TCGA-B6-A0RH-01	0.9895	0.9644	3.7188	0.032	0.483516	BRCA	0	edited	edited	unedited	unedited	unedited	edited
TCGA-B6-A0RL-01	0.7648	0.7389	0.357	-0.3678	0.0709291	BRCA	0.6273	edited	edited	edited	unedited	edited	edited
TCGA-B6-A0RM-01	0.9941	0.9592	NA	-0.6517	0.00699301	BRCA	NA	edited	edited	unassigned	edited	edited	unassigned
TCGA-B6-A0RN-01	1.1522	1.1609	2.0957	0.3563	0.100899	BRCA	NA	unedited	unedited	unedited	unedited	unedited	unassigned
TCGA-B6-A0RO-01	0.9971	1.0327	0.5043	-0.3995	0.0689311	BRCA	Inf	edited	unedited	edited	unedited	edited	unassigned
TCGA-B6-A0RP-01	1.134	1.1227	0.3645	-0.0469	0.42957	BRCA	NA	unedited	unedited	edited	unedited	edited	unassigned
TCGA-B6-A0RT-01	0.9866	1.0718	2.5385	-0.2953	0.113886	BRCA	Inf	edited	unedited	unedited	unedited	edited	unassigned
TCGA-B6-A0RU-01	1.0426	0.9976	1.759	0.0193	0.443556	BRCA	0.5285	unedited	edited	unedited	unedited	unedited	edited
TCGA-B6-A0RV-01	0.8031	0.7725	1.7695	0.4717	0.02997	BRCA	Inf	edited	edited	unedited	unedited	unedited	unassigned
TCGA-B6-A0WS-01	0.9534	0.8759	NA	-0.2206	0.27972	BRCA	NA	edited	edited	unassigned	unedited	edited	unassigned
TCGA-B6-A0WT-01	0.7975	0.8118	NA	-0.3575	0.147852	BRCA	Inf	edited	edited	unassigned	unedited	edited	unassigned
TCGA-B6-A0WV-01	1.1237	1.0694	1.1173	0.3517	0.0539461	BRCA	Inf	unedited	unedited	unedited	unedited	unedited	unassigned
TCGA-B6-A0WW-01	0.9847	0.9599	1.1655	0.2037	0.24975	BRCA	Inf	edited	edited	unedited	unedited	unedited	unassigned
TCGA-B6-A0WX-01	1.0393	1.0633	0.2343	-0.0434	0.463536	BRCA	NA	unedited	unedited	edited	unedited	edited	unassigned
TCGA-B6-A0WY-01	0.8577	0.8096	NA	0.6243	0.0579421	BRCA	Inf	edited	edited	unassigned	unedited	unedited	unassigned
TCGA-B6-A0WZ-01	1.11	1.0461	0.9919	-0.1513	0.261738	BRCA	0.3537	unedited	unedited	edited	unedited	edited	edited
TCGA-B6-A0X0-01	1.3389	1.1858	0.6804	0.3317	0.192807	BRCA	NA	unedited	unedited	edited	unedited	unedited	unassigned
TCGA-B6-A0X1-01	0.952	0.9681	0.96	-0.0015	0.501499	BRCA	Inf	edited	edited	edited	unedited	edited	unassigned
TCGA-B6-A0X4-01	0.713	0.5862	NA	-0.2297	0.374625	BRCA	Inf	edited	edited	unassigned	unedited	edited	unassigned
TCGA-B6-A0X5-01	0.938	0.9059	0	-0.2494	0.276723	BRCA	NA	edited	edited	edited	unedited	edited	unassigned
TCGA-B6-A0X7-01	1.0297	0.9624	0	0.3458	0.228771	BRCA	NA	unedited	edited	edited	unedited	unedited	unassigned
TCGA-B6-A1KN-01	0.9943	0.9839	0.6546	0.0441	0.42957	BRCA	Inf	edited	edited	edited	unedited	unedited	unassigned
TCGA-B6-A2IU-01	1.0161	0.9257	NA	-0.0443	0.448551	BRCA	NA	unedited	edited	unassigned	unedited	edited	unassigned
TCGA-B6-A401-01	1.3821	1.1954	NA	0.6091	0.233766	BRCA	NA	unedited	unedited	unassigned	unedited	unedited	unassigned
TCGA-B6-A409-01	1.1821	1.1207	NA	0.0653	0.387612	BRCA	0.9076	unedited	unedited	unassigned	unedited	unedited	edited
TCGA-B6-A40B-01	1.091	1.0105	1.5128	-0.4547	0.044955	BRCA	0.1444	unedited	unedited	unedited	edited	edited	edited
TCGA-B6-A40C-01	1.1843	0.9677	NA	-0.0889	0.362637	BRCA	NA	unedited	edited	unassigned	unedited	edited	unassigned
TCGA-BH-A0AU-01	0.6996	0.719	0.9083	-0.1248	0.3996	BRCA	NA	edited	edited	edited	unedited	edited	unassigned
TCGA-BH-A0AV-01	1.0322	1.0909	3.581	0.0424	0.425574	BRCA	0.5683	unedited	unedited	unedited	unedited	unedited	edited
TCGA-BH-A0AY-01	1.0896	1.0058	0.7501	0.4665	0.0859141	BRCA	Inf	unedited	unedited	edited	unedited	unedited	unassigned
TCGA-BH-A0AZ-01	1.1288	1.1017	0.1897	-0.0742	0.393606	BRCA	0.4165	unedited	unedited	edited	unedited	edited	edited
TCGA-BH-A0B0-01	1.0575	0.9249	1.4596	-0.0973	0.30969	BRCA	Inf	unedited	edited	unedited	unedited	edited	unassigned
TCGA-BH-A0B3-01	0.8179	0.7756	0.2724	-0.0351	0.463536	BRCA	Inf	edited	edited	edited	unedited	edited	unassigned
TCGA-BH-A0B6-01	0.9699	0.8875	0.9355	0.0139	0.416583	BRCA	0.873	edited	edited	edited	unedited	unedited	edited
TCGA-BH-A0B7-01	0.8502	0.788	0.2911	-0.4076	0.0899101	BRCA	Inf	edited	edited	edited	unedited	edited	unassigned
TCGA-BH-A0BA-01	0.9277	0.8972	0.2599	-0.2125	0.25974	BRCA	NA	edited	edited	edited	unedited	edited	unassigned
TCGA-BH-A0BC-01	0.7278	0.6743	2.1558	-0.0738	0.395604	BRCA	0.4359	edited	edited	unedited	unedited	edited	edited
TCGA-BH-A0BF-01	1.1214	1.1183	0.4139	-0.2902	0.137862	BRCA	NA	unedited	unedited	edited	unedited	edited	unassigned
TCGA-BH-A0BG-01	1.0487	1.1097	0.3253	-0.0607	0.47952	BRCA	NA	unedited	unedited	edited	unedited	edited	unassigned
TCGA-BH-A0BJ-01	1.0203	1.241	NA	0.8362	0.153846	BRCA	NA	unedited	unedited	unassigned	unedited	unedited	unassigned
TCGA-BH-A0BL-01	0.9216	0.9399	0.7291	-0.1968	0.232767	BRCA	0.0361	edited	edited	edited	unedited	edited	edited
TCGA-BH-A0BO-01	1.0045	0.9512	NA	-6e-04	0.526474	BRCA	NA	unedited	edited	unassigned	unedited	edited	unassigned
TCGA-BH-A0BP-01	0.9294	0.916	0.6065	-0.1434	0.122877	BRCA	Inf	edited	edited	edited	unedited	edited	unassigned
TCGA-BH-A0BQ-01	0.9404	0.8692	1.0918	-0.4969	0.0979021	BRCA	Inf	edited	edited	unedited	unedited	edited	unassigned
TCGA-BH-A0BS-01	1.2136	1.1847	NA	0.1352	0.455544	BRCA	NA	unedited	unedited	unassigned	unedited	unedited	unassigned
TCGA-BH-A0BT-01	1.1038	1.0065	0.8843	0.0666	0.430569	BRCA	Inf	unedited	unedited	edited	unedited	unedited	unassigned
TCGA-BH-A0BV-01	0.9232	0.8335	0.1093	-0.0706	0.455544	BRCA	NA	edited	edited	edited	unedited	edited	unassigned
TCGA-BH-A0BW-01	1.0195	1.0362	1.9802	0.0926	0.287712	BRCA	NA	unedited	unedited	unedited	unedited	unedited	unassigned
TCGA-BH-A0BZ-01	1.064	1.1041	0.6412	-0.0395	0.344655	BRCA	0.984	unedited	unedited	edited	unedited	edited	edited
TCGA-BH-A0C0-01	1.0672	0.9944	0.6214	0.1555	0.303696	BRCA	Inf	unedited	edited	edited	unedited	unedited	unassigned
TCGA-BH-A0C1-01	0.953	0.9088	0.5987	0.4269	0.031968	BRCA	0.6346	edited	edited	edited	unedited	unedited	edited
TCGA-BH-A0C3-01	1.1594	1.0931	0.3639	-0.437	0.125874	BRCA	NA	unedited	unedited	edited	unedited	edited	unassigned
TCGA-BH-A0C7-01	0.9397	0.996	7.3259	0.0012	0.531469	BRCA	Inf	edited	edited	unedited	unedited	unedited	unassigned
TCGA-BH-A0DD-01	0.8971	0.9072	NA	-0.2189	0.285714	BRCA	NA	edited	edited	unassigned	unedited	edited	unassigned
TCGA-BH-A0DE-01	0.9795	0.8877	NA	0.3681	0.131868	BRCA	NA	edited	edited	unassigned	unedited	unedited	unassigned
TCGA-BH-A0DG-01	1.1673	1.1727	0.9929	0.3526	0.208791	BRCA	Inf	unedited	unedited	edited	unedited	unedited	unassigned
TCGA-BH-A0DH-01	0.7721	0.7139	2.2582	-0.391	0.0759241	BRCA	Inf	edited	edited	unedited	unedited	edited	unassigned
TCGA-BH-A0DI-01	1.0027	0.9504	NA	-0.0539	0.428571	BRCA	Inf	unedited	edited	unassigned	unedited	edited	unassigned
TCGA-BH-A0DK-01	1.0329	1.0674	2.1246	-0.0336	0.454545	BRCA	Inf	unedited	unedited	unedited	unedited	edited	unassigned
TCGA-BH-A0DL-01	1.0554	1.0299	0.5087	0.3925	0.123876	BRCA	Inf	unedited	unedited	edited	unedited	unedited	unassigned
TCGA-BH-A0DO-01	1.1161	1.0843	2.1104	0.1052	0.367632	BRCA	Inf	unedited	unedited	unedited	unedited	unedited	unassigned
TCGA-BH-A0DP-01	1.3708	1.1419	0.2959	0.0556	0.457542	BRCA	Inf	unedited	unedited	edited	unedited	unedited	unassigned
TCGA-BH-A0DQ-01	1.0672	1.0377	1.3592	0.6272	0.035964	BRCA	Inf	unedited	unedited	unedited	unedited	unedited	unassigned
TCGA-BH-A0DT-01	NA	1.1938	NA	1	1	BRCA	NA	unassigned	unedited	unassigned	unedited	unedited	unassigned
TCGA-BH-A0DV-01	1.0751	1.0612	NA	-0.463	0.110889	BRCA	NA	unedited	unedited	unassigned	unedited	edited	unassigned
TCGA-BH-A0DX-01	1.2497	1.1157	NA	-0.3705	0.0509491	BRCA	Inf	unedited	unedited	unassigned	unedited	edited	unassigned
TCGA-BH-A0DZ-01	0.9665	0.9061	1.607	0.068	0.308691	BRCA	0.3049	edited	edited	unedited	unedited	unedited	edited
TCGA-BH-A0E0-01	1.0051	1.0525	NA	-0.8808	0.14985	BRCA	NA	unedited	unedited	unassigned	unedited	edited	unassigned
TCGA-BH-A0E1-01	0.5331	0.4894	0	0.095	0.378621	BRCA	0.1634	edited	edited	edited	unedited	unedited	edited
TCGA-BH-A0E9-01	1.2033	1.0345	NA	-0.2619	0.353646	BRCA	Inf	unedited	unedited	unassigned	unedited	edited	unassigned
TCGA-BH-A0EA-01	1.1238	0.9463	0.2128	0.0856	0.420579	BRCA	NA	unedited	edited	edited	unedited	unedited	unassigned
TCGA-BH-A0EI-01	0.9523	0.9801	0.2517	0.4896	0.1998	BRCA	NA	edited	edited	edited	unedited	unedited	unassigned
TCGA-BH-A0H3-01	1.105	1.0931	1.0486	-0.6756	0.034965	BRCA	NA	unedited	unedited	unedited	edited	edited	unassigned
TCGA-BH-A0H5-01	1.0256	0.9465	0.9285	0.2149	0.010989	BRCA	0.2459	unedited	edited	edited	unedited	unedited	edited
TCGA-BH-A0H7-01	1.0419	1.0219	NA	-0.786	0.040959	BRCA	Inf	unedited	unedited	unassigned	edited	edited	unassigned
TCGA-BH-A0H9-01	0.7629	0.7261	NA	0.2302	0.255744	BRCA	NA	edited	edited	unassigned	unedited	unedited	unassigned
TCGA-BH-A0HA-01	0.8662	0.8152	0.8534	-0.1064	0.142857	BRCA	1.4381	edited	edited	edited	unedited	edited	unedited
TCGA-BH-A0HI-01	1.0949	1.0516	0.3458	-0.3649	0.175824	BRCA	NA	unedited	unedited	edited	unedited	edited	unassigned
TCGA-BH-A0HK-01	1.0966	0.938	0.3431	0.2717	0.138861	BRCA	Inf	unedited	edited	edited	unedited	unedited	unassigned
TCGA-BH-A0HP-01	1.0566	0.9961	1.0864	-0.1418	0.0879121	BRCA	0.2376	unedited	edited	unedited	unedited	edited	edited
TCGA-BH-A0W3-01	1.2711	1.1929	5.0455	0.4433	0.0619381	BRCA	NA	unedited	unedited	unedited	unedited	unedited	unassigned
TCGA-BH-A0W4-01	1.0448	1.0646	0.1828	-0.2424	0.261738	BRCA	Inf	unedited	unedited	edited	unedited	edited	unassigned
TCGA-BH-A0W5-01	NA	0.8771	NA	-0.6531	0.042957	BRCA	NA	unassigned	edited	unassigned	edited	edited	unassigned
TCGA-BH-A0W7-01	1.057	0.9953	0.8541	0.1074	0.160839	BRCA	1.2794	unedited	edited	edited	unedited	unedited	unedited
TCGA-BH-A0WA-01	1.0063	0.9894	0.3076	0.1235	0.234765	BRCA	0.1392	unedited	edited	edited	unedited	unedited	edited
TCGA-BH-A18F-01	1.0294	0.9476	1.5502	-0.2075	0.112887	BRCA	0.2858	unedited	edited	unedited	unedited	edited	edited
TCGA-BH-A18G-01	1.0484	0.98	1.0396	-0.0343	0.185814	BRCA	1.5397	unedited	edited	unedited	unedited	edited	unedited
TCGA-BH-A18H-01	1.0533	1.0237	0.4266	-0.315	0.0719281	BRCA	0.3961	unedited	unedited	edited	unedited	edited	edited
TCGA-BH-A18I-01	0.9811	0.8299	NA	0.1798	0.347652	BRCA	Inf	edited	edited	unassigned	unedited	unedited	unassigned
TCGA-BH-A18J-01	0.8905	0.8203	0.646	-0.1763	0.137862	BRCA	Inf	edited	edited	edited	unedited	edited	unassigned
TCGA-BH-A18K-01	0.997	0.973	0.7127	-0.2573	0.110889	BRCA	Inf	edited	edited	edited	unedited	edited	unassigned
TCGA-BH-A18L-01	0.9038	0.8778	0.8457	0.0592	0.415584	BRCA	0.9479	edited	edited	edited	unedited	unedited	edited
TCGA-BH-A18M-01	0.9531	0.9675	NA	1e-04	0.495504	BRCA	NA	edited	edited	unassigned	unedited	unedited	unassigned
TCGA-BH-A18N-01	1.1356	1.0863	0.7265	-0.1761	0.218781	BRCA	NA	unedited	unedited	edited	unedited	edited	unassigned
TCGA-BH-A18P-01	0.8987	0.8254	1.0311	-0.0979	0.101898	BRCA	0.6286	edited	edited	unedited	unedited	edited	edited
TCGA-BH-A18Q-01	0.9018	0.9623	0.2868	0.1902	0.12987	BRCA	Inf	edited	edited	edited	unedited	unedited	unassigned
TCGA-BH-A18R-01	1.163	1.0971	1.5988	-0.1996	0.231768	BRCA	Inf	unedited	unedited	unedited	unedited	edited	unassigned
TCGA-BH-A18S-01	1.3597	1.1045	2.6562	0.46	0.0809191	BRCA	Inf	unedited	unedited	unedited	unedited	unedited	unassigned
TCGA-BH-A18T-01	1.1339	1.1365	1.4411	-0.1667	0.176823	BRCA	0.4804	unedited	unedited	unedited	unedited	edited	edited
TCGA-BH-A18U-01	0.856	0.7994	0.7602	-0.0459	0.374625	BRCA	NA	edited	edited	edited	unedited	edited	unassigned
TCGA-BH-A18V-01	1.0714	1.0791	0.8085	0.0268	0.421578	BRCA	Inf	unedited	unedited	edited	unedited	unedited	unassigned
TCGA-BH-A1EO-01	0.742	0.7424	NA	-0.5277	0.0659341	BRCA	Inf	edited	edited	unassigned	unedited	edited	unassigned
TCGA-BH-A1ET-01	0.8878	0.8917	NA	0.196	0.313686	BRCA	Inf	edited	edited	unassigned	unedited	unedited	unassigned
TCGA-BH-A1EU-01	1.1976	1.1382	NA	-0.0153	0.468531	BRCA	NA	unedited	unedited	unassigned	unedited	edited	unassigned
TCGA-BH-A1EV-01	1.0729	1.1117	0.5863	-0.0812	0.292707	BRCA	1.2714	unedited	unedited	edited	unedited	edited	unedited
TCGA-BH-A1EW-01	0.8049	0.7699	NA	-0.7715	0.036963	BRCA	NA	edited	edited	unassigned	edited	edited	unassigned
TCGA-BH-A1EX-01	1.2143	1.2164	0.5789	-0.0545	0.427572	BRCA	NA	unedited	unedited	edited	unedited	edited	unassigned
TCGA-BH-A1EY-01	0.8287	0.8315	3.2034	0.0997	0.337662	BRCA	NA	edited	edited	unedited	unedited	unedited	unassigned
TCGA-BH-A1F0-01	1.1378	1.098	3.6087	-0.0744	0.338661	BRCA	Inf	unedited	unedited	unedited	unedited	edited	unassigned
TCGA-BH-A1F2-01	1.2472	1.1514	0.5645	-0.0818	0.345654	BRCA	NA	unedited	unedited	edited	unedited	edited	unassigned
TCGA-BH-A1F5-01	0.9808	0.9686	NA	-5e-04	0.446553	BRCA	Inf	edited	edited	unassigned	unedited	edited	unassigned
TCGA-BH-A1F6-01	1.0031	1.0541	4.8562	0.0977	0.421578	BRCA	Inf	unedited	unedited	unedited	unedited	unedited	unassigned
TCGA-BH-A1F8-01	0.9964	0.9158	2.7194	0.1565	0.130869	BRCA	0.8856	edited	edited	unedited	unedited	unedited	edited
TCGA-BH-A1FC-01	1.0141	1.004	1.0837	-0.2677	0.038961	BRCA	Inf	unedited	unedited	unedited	edited	edited	unassigned
TCGA-BH-A1FE-01	1.0698	0.9974	NA	-0.06	0.373626	BRCA	Inf	unedited	edited	unassigned	unedited	edited	unassigned
TCGA-BH-A1FG-01	1.2907	1.3164	NA	-0.6288	0.117882	BRCA	NA	unedited	unedited	unassigned	unedited	edited	unassigned
TCGA-BH-A1FJ-01	0.9933	0.9478	2.8809	0.3131	0.0979021	BRCA	NA	edited	edited	unedited	unedited	unedited	unassigned
TCGA-BH-A1FL-01	1.0175	0.9219	NA	0.461	0.251748	BRCA	Inf	unedited	edited	unassigned	unedited	unedited	unassigned
TCGA-BH-A1FM-01	0.9125	0.8933	0.3608	0.0212	0.492507	BRCA	0.4369	edited	edited	edited	unedited	unedited	edited
TCGA-BH-A1FN-01	0.9687	0.9815	0.3974	-0.1326	0.183816	BRCA	Inf	edited	edited	edited	unedited	edited	unassigned
TCGA-BH-A1FU-01	1.0813	1.0618	1.1835	-0.1964	0.0799201	BRCA	Inf	unedited	unedited	unedited	unedited	edited	unassigned
TCGA-BH-A201-01	1.1259	0.9711	NA	-0.3536	0.231768	BRCA	NA	unedited	edited	unassigned	unedited	edited	unassigned
TCGA-BH-A202-01	1.0531	1.03	1.5359	-0.0435	0.450549	BRCA	Inf	unedited	unedited	unedited	unedited	edited	unassigned
TCGA-BH-A203-01	0.8984	0.7868	4.2296	-0.2354	0.120879	BRCA	Inf	edited	edited	unedited	unedited	edited	unassigned
TCGA-BH-A204-01	1.1142	1.055	NA	0.3788	0.13986	BRCA	Inf	unedited	unedited	unassigned	unedited	unedited	unassigned
TCGA-BH-A208-01	0.6604	0.6917	NA	-0.0031	0.562438	BRCA	0.3388	edited	edited	unassigned	unedited	edited	edited
TCGA-BH-A209-01	0.7873	0.7837	0.6117	-0.1749	0.185814	BRCA	Inf	edited	edited	edited	unedited	edited	unassigned
TCGA-BH-A28Q-01	1.2187	1.1215	NA	-0.2592	0.484515	BRCA	Inf	unedited	unedited	unassigned	unedited	edited	unassigned
TCGA-BH-A2L8-01	1.0463	0.9665	1.1459	-0.0782	0.166833	BRCA	1.2732	unedited	edited	unedited	unedited	edited	unedited
TCGA-BH-A42V-01	0.8478	0.8066	0.1702	0.3484	0.22977	BRCA	0	edited	edited	edited	unedited	unedited	edited
TCGA-BH-A5IZ-01	1.0738	1.1505	5.6859	-0.0074	0.465534	BRCA	NA	unedited	unedited	unedited	unedited	edited	unassigned
TCGA-BH-A5J0-01	0.8137	0.7274	0.3554	0.3173	0.155844	BRCA	Inf	edited	edited	edited	unedited	unedited	unassigned
TCGA-BH-A6R8-01	1.0249	1.1796	NA	0.4781	0.497502	BRCA	Inf	unedited	unedited	unassigned	unedited	unedited	unassigned
TCGA-BH-A6R9-01	1.0515	1.0177	0	-0.6305	0.0779221	BRCA	NA	unedited	unedited	edited	unedited	edited	unassigned
TCGA-BH-A8FY-01	1.1549	1.1131	1.2772	-0.3724	0.158841	BRCA	NA	unedited	unedited	unedited	unedited	edited	unassigned
TCGA-BH-A8FZ-01	0.7276	0.7472	NA	-0.2828	0.0969031	BRCA	NA	edited	edited	unassigned	unedited	edited	unassigned
TCGA-BH-A8G0-01	0.6191	0.6899	0.6317	0.5303	0.297702	BRCA	NA	edited	edited	edited	unedited	unedited	unassigned
TCGA-BH-AB28-01	0.9375	0.9237	1.6792	-0.0128	0.454545	BRCA	Inf	edited	edited	unedited	unedited	edited	unassigned
TCGA-C8-A12K-01	1.0622	1.0597	1.5567	0.1072	0.247752	BRCA	0.8345	unedited	unedited	unedited	unedited	unedited	edited
TCGA-C8-A12L-01	1.1583	1.2152	0.5588	0.0767	0.364635	BRCA	0.0998	unedited	unedited	edited	unedited	unedited	edited
TCGA-C8-A12M-01	0.8151	0.8062	0.9118	0.0891	0.383616	BRCA	NA	edited	edited	edited	unedited	unedited	unassigned
TCGA-C8-A12N-01	1.0933	0.9452	0.8549	0.0488	0.432567	BRCA	Inf	unedited	edited	edited	unedited	unedited	unassigned
TCGA-C8-A12O-01	1.1414	1.0778	0.3235	0.0997	0.373626	BRCA	0.3711	unedited	unedited	edited	unedited	unedited	edited
TCGA-C8-A12P-01	1.0163	0.958	1.4188	0.2975	0.003996	BRCA	0.7228	unedited	edited	unedited	unedited	unedited	edited
TCGA-C8-A12Q-01	0.9671	0.899	0.6489	0.0367	0.398601	BRCA	0.7662	edited	edited	edited	unedited	unedited	edited
TCGA-C8-A12T-01	0.9795	0.9622	1.1652	0.1618	0.148851	BRCA	1.0506	edited	edited	unedited	unedited	unedited	unedited
TCGA-C8-A12U-01	1.0003	0.968	2.5543	0.0841	0.3996	BRCA	Inf	unedited	edited	unedited	unedited	unedited	unassigned
TCGA-C8-A12W-01	1.0399	1.0185	0.6602	0.0911	0.31968	BRCA	Inf	unedited	unedited	edited	unedited	unedited	unassigned
TCGA-C8-A12X-01	0.8217	0.8239	1.7428	-0.0336	0.450549	BRCA	NA	edited	edited	unedited	unedited	edited	unassigned
TCGA-C8-A12Y-01	0.8881	0.8162	0	-0.2771	0.16983	BRCA	NA	edited	edited	edited	unedited	edited	unassigned
TCGA-C8-A12Z-01	0.9646	0.9541	0.5124	-0.0129	0.475524	BRCA	Inf	edited	edited	edited	unedited	edited	unassigned
TCGA-C8-A130-01	0.6215	0.6138	0.7532	-0.1534	0.292707	BRCA	NA	edited	edited	edited	unedited	edited	unassigned
TCGA-C8-A131-01	1.0643	1.055	4.5783	0.251	0.0739261	BRCA	Inf	unedited	unedited	unedited	unedited	unedited	unassigned
TCGA-C8-A132-01	1.0756	1.0013	0.8673	0.0059	0.502498	BRCA	Inf	unedited	unedited	edited	unedited	unedited	unassigned
TCGA-C8-A133-01	1.0659	1.1241	NA	0.3772	0.228771	BRCA	NA	unedited	unedited	unassigned	unedited	unedited	unassigned
TCGA-C8-A134-01	1.0677	1.0388	0.9914	-0.0187	0.430569	BRCA	0.1838	unedited	unedited	edited	unedited	edited	edited
TCGA-C8-A135-01	1.0941	1.04	1.2614	0.0926	0.297702	BRCA	Inf	unedited	unedited	unedited	unedited	unedited	unassigned
TCGA-C8-A137-01	0.9164	0.882	1.0309	0.2184	0.171828	BRCA	0.8053	edited	edited	unedited	unedited	unedited	edited
TCGA-C8-A138-01	0.9316	0.8831	1.4135	0.0427	0.397602	BRCA	Inf	edited	edited	unedited	unedited	unedited	unassigned
TCGA-C8-A1HE-01	0.9238	0.8207	NA	0.4475	0.211788	BRCA	NA	edited	edited	unassigned	unedited	unedited	unassigned
TCGA-C8-A1HF-01	0.8903	0.9505	1.0122	-0.0339	0.46953	BRCA	Inf	edited	edited	unedited	unedited	edited	unassigned
TCGA-C8-A1HG-01	0.8432	0.7993	0.7788	0.0526	0.3996	BRCA	0.5373	edited	edited	edited	unedited	unedited	edited
TCGA-C8-A1HI-01	1.0541	1.0576	0.854	0.0315	0.448551	BRCA	1.2501	unedited	unedited	edited	unedited	unedited	unedited
TCGA-C8-A1HJ-01	1.2193	1.1804	NA	-0.0128	0.44955	BRCA	Inf	unedited	unedited	unassigned	unedited	edited	unassigned
TCGA-C8-A1HK-01	1.0434	1.0398	0.3103	0.3746	0.0709291	BRCA	Inf	unedited	unedited	edited	unedited	unedited	unassigned
TCGA-C8-A1HL-01	0.9612	0.9135	NA	-0.2537	0.17982	BRCA	Inf	edited	edited	unassigned	unedited	edited	unassigned
TCGA-C8-A1HM-01	0.8986	0.9095	0.7366	-0.0082	0.45954	BRCA	0.2654	edited	edited	edited	unedited	edited	edited
TCGA-C8-A1HN-01	1.1021	1.0561	2.5944	-0.2782	0.124875	BRCA	NA	unedited	unedited	unedited	unedited	edited	unassigned
TCGA-C8-A1HO-01	1.0255	0.9585	1.0602	-0.2117	0.20979	BRCA	NA	unedited	edited	unedited	unedited	edited	unassigned
TCGA-C8-A26V-01	1.2321	1.2508	0.7285	-0.0551	0.421578	BRCA	0.2826	unedited	unedited	edited	unedited	edited	edited
TCGA-C8-A26W-01	0.7442	0.7066	0.1979	0.0312	0.466533	BRCA	Inf	edited	edited	edited	unedited	unedited	unassigned
TCGA-C8-A26X-01	0.9732	1.0215	NA	0.1643	0.288711	BRCA	Inf	edited	unedited	unassigned	unedited	unedited	unassigned
TCGA-C8-A26Y-01	0.9392	0.8891	0.8905	-0.034	0.296703	BRCA	1.022	edited	edited	edited	unedited	edited	unedited
TCGA-C8-A26Z-01	1.0342	0.9763	0.681	0.4729	0.140859	BRCA	NA	unedited	edited	edited	unedited	unedited	unassigned
TCGA-C8-A273-01	1.3256	1.2133	NA	0.1701	0.411588	BRCA	NA	unedited	unedited	unassigned	unedited	unedited	unassigned
TCGA-C8-A274-01	1.0706	0.9723	1.0722	0.0737	0.313686	BRCA	0.3364	unedited	edited	unedited	unedited	unedited	edited
TCGA-C8-A275-01	1.0824	1.0262	1.1671	-0.1806	0.177822	BRCA	Inf	unedited	unedited	unedited	unedited	edited	unassigned
TCGA-C8-A278-01	1.0776	1.0732	0.4466	0.7163	0.004995	BRCA	Inf	unedited	unedited	edited	unedited	unedited	unassigned
TCGA-C8-A27A-01	0.687	0.6827	0.3928	-0.2077	0.318681	BRCA	NA	edited	edited	edited	unedited	edited	unassigned
TCGA-C8-A27B-01	1.0119	1.0889	0.7389	-0.0238	0.418581	BRCA	0.5987	unedited	unedited	edited	unedited	edited	edited
TCGA-C8-A3M7-01	0.9738	0.869	0.9299	0.0839	0.306693	BRCA	1.0024	edited	edited	edited	unedited	unedited	unedited
TCGA-C8-A3M8-01	1.0223	1.0522	NA	0.141	0.51049	BRCA	Inf	unedited	unedited	unassigned	unedited	unedited	unassigned
TCGA-C8-A8HP-01	0.9883	0.8964	1.1571	0.0178	0.443556	BRCA	0.6017	edited	edited	unedited	unedited	unedited	edited
TCGA-C8-A8HQ-01	1.0458	0.973	1.46	0.0316	0.393606	BRCA	0.4747	unedited	edited	unedited	unedited	unedited	edited
TCGA-C8-A8HR-01	0.8896	0.844	NA	0.3388	0.0619381	BRCA	Inf	edited	edited	unassigned	unedited	unedited	unassigned
TCGA-D8-A13Y-01	1.1894	1.1441	2.0142	0.1281	0.253746	BRCA	Inf	unedited	unedited	unedited	unedited	unedited	unassigned
TCGA-D8-A13Z-01	1.0777	1.0241	NA	-0.0448	0.398601	BRCA	1.3479	unedited	unedited	unassigned	unedited	edited	unedited
TCGA-D8-A140-01	0.9689	0.9112	0.5321	-0.0913	0.342657	BRCA	2.0817	edited	edited	edited	unedited	edited	unedited
TCGA-D8-A141-01	0.9987	1.0563	0.3289	-0.2472	0.297702	BRCA	NA	edited	unedited	edited	unedited	edited	unassigned
TCGA-D8-A143-01	1.1573	1.1537	0.612	0.3607	0.127872	BRCA	Inf	unedited	unedited	edited	unedited	unedited	unassigned
TCGA-D8-A145-01	1.0845	1.0605	1.7939	0.3588	0.136863	BRCA	Inf	unedited	unedited	unedited	unedited	unedited	unassigned
TCGA-D8-A146-01	1.1372	0.9718	NA	-0.4246	0.034965	BRCA	Inf	unedited	edited	unassigned	edited	edited	unassigned
TCGA-D8-A147-01	1.0573	1.0854	1.4029	-0.0165	0.443556	BRCA	2.1797	unedited	unedited	unedited	unedited	edited	unedited
TCGA-D8-A1J8-01	1.0327	0.9621	1.3612	0.0354	0.283716	BRCA	1.2696	unedited	edited	unedited	unedited	unedited	unedited
TCGA-D8-A1J9-01	1.1645	1.0551	1.0286	0.0663	0.308691	BRCA	0.6819	unedited	unedited	unedited	unedited	unedited	edited
TCGA-D8-A1JB-01	1.0169	0.9981	0.5695	0.6017	0.024975	BRCA	NA	unedited	edited	edited	unedited	unedited	unassigned
TCGA-D8-A1JC-01	1.0691	1.0627	0.518	-0.163	0.210789	BRCA	NA	unedited	unedited	edited	unedited	edited	unassigned
TCGA-D8-A1JD-01	1.1408	1.1438	0.666	-0.0336	0.411588	BRCA	1.2681	unedited	unedited	edited	unedited	edited	unedited
TCGA-D8-A1JE-01	0.9743	1.0145	0.5052	0.1616	0.34965	BRCA	Inf	edited	unedited	edited	unedited	unedited	unassigned
TCGA-D8-A1JF-01	1.043	1.1071	NA	-0.0623	0.398601	BRCA	0.5393	unedited	unedited	unassigned	unedited	edited	edited
TCGA-D8-A1JG-01	0.8986	0.9275	0.5263	0.2556	0.03996	BRCA	1.1284	edited	edited	edited	unedited	unedited	unedited
TCGA-D8-A1JH-01	1.0797	1.168	0.172	0.0534	0.497502	BRCA	Inf	unedited	unedited	edited	unedited	unedited	unassigned
TCGA-D8-A1JI-01	1.0821	0.9681	2.9462	-0.0993	0.392607	BRCA	Inf	unedited	edited	unedited	unedited	edited	unassigned
TCGA-D8-A1JJ-01	0.8976	0.8524	0.3362	0.1148	0.230769	BRCA	0.9395	edited	edited	edited	unedited	unedited	edited
TCGA-D8-A1JK-01	0.9649	0.9672	1.0348	-0.0201	0.416583	BRCA	1.5706	edited	edited	unedited	unedited	edited	unedited
TCGA-D8-A1JL-01	1.0182	1.0021	2.1444	0.2574	0.0639361	BRCA	0.1995	unedited	unedited	unedited	unedited	unedited	edited
TCGA-D8-A1JM-01	1.1466	0.9853	0.9935	-0.0355	0.434565	BRCA	Inf	unedited	edited	edited	unedited	edited	unassigned
TCGA-D8-A1JN-01	1.0057	0.8955	1.2351	0.0471	0.353646	BRCA	2.2751	unedited	edited	unedited	unedited	unedited	unedited
TCGA-D8-A1JP-01	1.0072	1.0305	0.5553	-0.1707	0.11988	BRCA	0.8149	unedited	unedited	edited	unedited	edited	edited
TCGA-D8-A1JS-01	0.6177	0.6229	0.2434	-0.0428	0.491508	BRCA	NA	edited	edited	edited	unedited	edited	unassigned
TCGA-D8-A1JT-01	1.0298	1.0066	1.7034	0.4905	0.0589411	BRCA	NA	unedited	unedited	unedited	unedited	unedited	unassigned
TCGA-D8-A1JU-01	0.9836	0.8431	0	0.2211	0.484515	BRCA	NA	edited	edited	edited	unedited	unedited	unassigned
TCGA-D8-A1X5-01	0.8655	0.8109	4.4502	0.3245	0.142857	BRCA	0.5197	edited	edited	unedited	unedited	unedited	edited
TCGA-D8-A1X6-01	1.1747	1.1312	NA	0.1481	0.414585	BRCA	NA	unedited	unedited	unassigned	unedited	unedited	unassigned
TCGA-D8-A1X7-01	1.04	1.0807	1.4103	0.0739	0.445554	BRCA	NA	unedited	unedited	unedited	unedited	unedited	unassigned
TCGA-D8-A1X9-01	0.9054	0.9875	NA	-0.1108	0.37962	BRCA	0.3327	edited	edited	unassigned	unedited	edited	edited
TCGA-D8-A1XA-01	0.8653	0.8462	0.8585	-0.558	0.115884	BRCA	Inf	edited	edited	edited	unedited	edited	unassigned
TCGA-D8-A1XB-01	0.9107	0.8811	NA	0.4689	0.0639361	BRCA	Inf	edited	edited	unassigned	unedited	unedited	unassigned
TCGA-D8-A1XC-01	1.146	1.0309	NA	-0.5501	0.170829	BRCA	NA	unedited	unedited	unassigned	unedited	edited	unassigned
TCGA-D8-A1XF-01	0.8458	0.7993	0.118	-0.0417	0.46953	BRCA	0.4912	edited	edited	edited	unedited	edited	edited
TCGA-D8-A1XG-01	1.1138	1.09	0.2272	-0.366	0.187812	BRCA	NA	unedited	unedited	edited	unedited	edited	unassigned
TCGA-D8-A1XK-01	1.0244	0.9773	0.9478	-0.0763	0.0509491	BRCA	0.4103	unedited	edited	edited	unedited	edited	edited
TCGA-D8-A1XL-01	1.0005	1.0974	0.3593	-0.1742	0.164835	BRCA	Inf	unedited	unedited	edited	unedited	edited	unassigned
TCGA-D8-A1XM-01	0.9913	0.8136	0.2697	0.2178	0.20979	BRCA	Inf	edited	edited	edited	unedited	unedited	unassigned
TCGA-D8-A1XO-01	1.0718	0.9367	NA	0.6849	0.27972	BRCA	NA	unedited	edited	unassigned	unedited	unedited	unassigned
TCGA-D8-A1XQ-01	0.9895	0.9437	0.9291	-0.0379	0.260739	BRCA	1.4791	edited	edited	edited	unedited	edited	unedited
TCGA-D8-A1XR-01	1.3448	1.1679	NA	0.4649	0.148851	BRCA	0.2187	unedited	unedited	unassigned	unedited	unedited	edited
TCGA-D8-A1XS-01	0.9908	0.8921	0	-0.8997	0.010989	BRCA	Inf	edited	edited	edited	edited	edited	unassigned
TCGA-D8-A1XT-01	1.0677	1.0586	1.5907	-0.1419	0.327672	BRCA	0.4526	unedited	unedited	unedited	unedited	edited	edited
TCGA-D8-A1XU-01	0.9101	0.7494	2.6741	0.1602	0.381618	BRCA	Inf	edited	edited	unedited	unedited	unedited	unassigned
TCGA-D8-A1XV-01	0.9617	0.9271	0.7627	0.0611	0.374625	BRCA	NA	edited	edited	edited	unedited	unedited	unassigned
TCGA-D8-A1XW-01	0.9142	0.9482	1.3294	-0.0643	0.347652	BRCA	0.1516	edited	edited	unedited	unedited	edited	edited
TCGA-D8-A1XY-01	0.9021	0.8585	2.1828	-0.2174	0.157842	BRCA	NA	edited	edited	unedited	unedited	edited	unassigned
TCGA-D8-A1XZ-01	0.9587	0.9705	NA	-0.2844	0.0849151	BRCA	1.1627	edited	edited	unassigned	unedited	edited	unedited
TCGA-D8-A1Y0-01	0.9528	0.9832	0.878	-0.0874	0.377622	BRCA	0.7273	edited	edited	edited	unedited	edited	edited
TCGA-D8-A1Y1-01	0.9067	0.8342	0.6661	-0.0986	0.261738	BRCA	1.0987	edited	edited	edited	unedited	edited	unedited
TCGA-D8-A1Y3-01	0.9545	0.907	0.4015	-0.1908	0.227772	BRCA	0.2609	edited	edited	edited	unedited	edited	edited
TCGA-D8-A27F-01	1.0617	1.1249	1.3772	-0.2721	0.135864	BRCA	Inf	unedited	unedited	unedited	unedited	edited	unassigned
TCGA-D8-A27G-01	1.0768	1.0151	1.4245	0.0132	0.446553	BRCA	1.2652	unedited	unedited	unedited	unedited	unedited	unedited
TCGA-D8-A27H-01	1.0381	1.1104	0.5784	0.0537	0.446553	BRCA	0.7769	unedited	unedited	edited	unedited	unedited	edited
TCGA-D8-A27I-01	0.9454	0.836	NA	0.0345	0.453546	BRCA	Inf	edited	edited	unassigned	unedited	unedited	unassigned
TCGA-D8-A27K-01	0.9242	0.8564	0.1926	0.2542	0.36963	BRCA	Inf	edited	edited	edited	unedited	unedited	unassigned
TCGA-D8-A27L-01	0.9333	0.8694	0.5585	-0.3061	0.117882	BRCA	Inf	edited	edited	edited	unedited	edited	unassigned
TCGA-D8-A27M-01	1.0038	0.8879	NA	0.8266	0.027972	BRCA	0.7136	unedited	edited	unassigned	unedited	unedited	edited
TCGA-D8-A27N-01	0.9448	0.8716	0.9754	-0.086	0.368631	BRCA	0.1328	edited	edited	edited	unedited	edited	edited
TCGA-D8-A27P-01	0.6219	0.5924	NA	-0.11	0.398601	BRCA	NA	edited	edited	unassigned	unedited	edited	unassigned
TCGA-D8-A27R-01	0.9701	1.0094	0.3379	0.3732	0.101898	BRCA	0.1536	edited	unedited	edited	unedited	unedited	edited
TCGA-D8-A27T-01	1.009	0.9686	NA	-0.6967	0.328671	BRCA	Inf	unedited	edited	unassigned	unedited	edited	unassigned
TCGA-D8-A27V-01	0.9639	0.9269	1.5681	0.0701	0.294705	BRCA	Inf	edited	edited	unedited	unedited	unedited	unassigned
TCGA-D8-A27W-01	1.1518	1.1171	0.1009	0.1409	0.453546	BRCA	NA	unedited	unedited	edited	unedited	unedited	unassigned
TCGA-D8-A3Z6-01	0.8322	0.7137	NA	0.7189	0.146853	BRCA	Inf	edited	edited	unassigned	unedited	unedited	unassigned
TCGA-D8-A4Z1-01	1.1289	1.0638	NA	-0.1548	0.27972	BRCA	NA	unedited	unedited	unassigned	unedited	edited	unassigned
TCGA-D8-A73U-01	0.9809	0.8439	0.3897	0.0182	0.468531	BRCA	0.3528	edited	edited	edited	unedited	unedited	edited
TCGA-D8-A73W-01	0.8729	0.8207	0.117	0.2568	0.337662	BRCA	Inf	edited	edited	edited	unedited	unedited	unassigned
TCGA-D8-A73X-01	1.1294	1.0489	0.2774	0.2883	0.237762	BRCA	Inf	unedited	unedited	edited	unedited	unedited	unassigned
TCGA-E2-A105-01	1.131	1.0933	0.9565	-0.0619	0.515485	BRCA	0	unedited	unedited	edited	unedited	edited	edited
TCGA-E2-A107-01	0.8249	0.7885	1.8836	4e-04	0.518482	BRCA	0	edited	edited	unedited	unedited	unedited	edited
TCGA-E2-A108-01	1.0753	1.0706	1.9149	0.1315	0.222777	BRCA	Inf	unedited	unedited	unedited	unedited	unedited	unassigned
TCGA-E2-A109-01	0.9845	0.9183	0.3588	-0.1536	0.247752	BRCA	NA	edited	edited	edited	unedited	edited	unassigned
TCGA-E2-A10A-01	0.9574	0.8624	NA	-0.5055	0.0809191	BRCA	Inf	edited	edited	unassigned	unedited	edited	unassigned
TCGA-E2-A10B-01	1.0249	0.9728	2.8412	0.2056	0.173826	BRCA	Inf	unedited	edited	unedited	unedited	unedited	unassigned
TCGA-E2-A10C-01	1.0174	0.9394	0.6208	-0.0848	0.121878	BRCA	0.9415	unedited	edited	edited	unedited	edited	edited
TCGA-E2-A10F-01	1.4741	0.9337	NA	0.2256	0.258741	BRCA	Inf	unedited	edited	unassigned	unedited	unedited	unassigned
TCGA-E2-A14N-01	0.9435	0.922	0.3596	0.1383	0.200799	BRCA	Inf	edited	edited	edited	unedited	unedited	unassigned
TCGA-E2-A14O-01	0.7317	0.7511	NA	0.1063	0.34965	BRCA	Inf	edited	edited	unassigned	unedited	unedited	unassigned
TCGA-E2-A14P-01	0.9894	0.9496	0.7036	-0.2025	0.103896	BRCA	Inf	edited	edited	edited	unedited	edited	unassigned
TCGA-E2-A14Q-01	1.1097	1.1134	0.12	-0.2987	0.180819	BRCA	NA	unedited	unedited	edited	unedited	edited	unassigned
TCGA-E2-A14R-01	1.1087	1.0412	2.1308	0.1715	0.15984	BRCA	Inf	unedited	unedited	unedited	unedited	unedited	unassigned
TCGA-E2-A14T-01	0.9712	1.0277	1.1337	0	0.519481	BRCA	0.2453	edited	unedited	unedited	unedited	unedited	edited
TCGA-E2-A14V-01	0.8545	0.789	0.597	-0.0804	0.271728	BRCA	Inf	edited	edited	edited	unedited	edited	unassigned
TCGA-E2-A14W-01	1.0627	1.0543	0.4376	-0.0484	0.427572	BRCA	Inf	unedited	unedited	edited	unedited	edited	unassigned
TCGA-E2-A14X-01	0.965	0.8808	0.4371	-0.0976	0.36963	BRCA	0	edited	edited	edited	unedited	edited	edited
TCGA-E2-A14Y-01	0.8433	0.8097	NA	-0.4275	0.024975	BRCA	NA	edited	edited	unassigned	edited	edited	unassigned
TCGA-E2-A14Z-01	1.0757	0.9599	0.4896	-0.3968	0.00599401	BRCA	0.0934	unedited	edited	edited	edited	edited	edited
TCGA-E2-A150-01	0.8451	0.8374	1.1633	-0.1294	0.255744	BRCA	0.2109	edited	edited	unedited	unedited	edited	edited
TCGA-E2-A152-01	0.9048	0.8178	1.1033	-0.1791	0.0869131	BRCA	0.5795	edited	edited	unedited	unedited	edited	edited
TCGA-E2-A153-01	0.8681	0.8061	1.4747	-0.4368	0.0589411	BRCA	NA	edited	edited	unedited	unedited	edited	unassigned
TCGA-E2-A154-01	1.0281	0.9547	0.9218	-0.037	0.438561	BRCA	Inf	unedited	edited	edited	unedited	edited	unassigned
TCGA-E2-A155-01	0.9551	0.8776	0.7816	0.3596	0.030969	BRCA	NA	edited	edited	edited	unedited	unedited	unassigned
TCGA-E2-A156-01	1.0232	1.0456	NA	0.1169	0.380619	BRCA	NA	unedited	unedited	unassigned	unedited	unedited	unassigned
TCGA-E2-A158-01	1.1209	1.078	0.4943	-0.1106	0.300699	BRCA	0.2213	unedited	unedited	edited	unedited	edited	edited
TCGA-E2-A159-01	0.9981	0.9653	1.6412	0.1198	0.185814	BRCA	0.3063	edited	edited	unedited	unedited	unedited	edited
TCGA-E2-A15A-01	1.2069	0.9586	0.1576	0.5102	0.043956	BRCA	Inf	unedited	edited	edited	unedited	unedited	unassigned
TCGA-E2-A15C-01	1.1029	1.058	1.3382	-0.3683	0.145854	BRCA	Inf	unedited	unedited	unedited	unedited	edited	unassigned
TCGA-E2-A15D-01	1.1767	0.9837	NA	0.0992	0.397602	BRCA	NA	unedited	edited	unassigned	unedited	unedited	unassigned
TCGA-E2-A15E-01	1.0126	0.9869	0.1379	-0.0762	0.401598	BRCA	NA	unedited	edited	edited	unedited	edited	unassigned
TCGA-E2-A15F-01	1.2578	1.1835	0.9822	0.3506	0.158841	BRCA	0.359	unedited	unedited	edited	unedited	unedited	edited
TCGA-E2-A15G-01	0.8879	0.8452	0.7753	0.3865	0.014985	BRCA	1.0752	edited	edited	edited	unedited	unedited	unedited
TCGA-E2-A15H-01	1.1438	1.0623	NA	0.0836	0.440559	BRCA	NA	unedited	unedited	unassigned	unedited	unedited	unassigned
TCGA-E2-A15I-01	0.9481	0.9992	2.6119	-0.5294	0.018981	BRCA	NA	edited	edited	unedited	edited	edited	unassigned
TCGA-E2-A15J-01	0.9337	0.9033	NA	-0.3569	0.17982	BRCA	Inf	edited	edited	unassigned	unedited	edited	unassigned
TCGA-E2-A15K-01	1.0581	0.9872	1.7583	-0.296	0.111888	BRCA	Inf	unedited	edited	unedited	unedited	edited	unassigned
TCGA-E2-A15L-01	1.0093	1.0455	NA	-0.0324	0.430569	BRCA	Inf	unedited	unedited	unassigned	unedited	edited	unassigned
TCGA-E2-A15M-01	1.0467	1.0425	1.5922	-0.1514	0.120879	BRCA	0.3467	unedited	unedited	unedited	unedited	edited	edited
TCGA-E2-A15O-01	1.1001	1.0996	NA	0.0286	0.505495	BRCA	NA	unedited	unedited	unassigned	unedited	unedited	unassigned
TCGA-E2-A15P-01	1.127	1.0644	NA	-0.1827	0.304695	BRCA	Inf	unedited	unedited	unassigned	unedited	edited	unassigned
TCGA-E2-A15R-01	0.9173	0.8411	0.3817	-0.1895	0.238761	BRCA	1.0657	edited	edited	edited	unedited	edited	unedited
TCGA-E2-A15S-01	1.0176	0.9929	0.2083	-0.1206	0.282717	BRCA	Inf	unedited	edited	edited	unedited	edited	unassigned
TCGA-E2-A15T-01	0.9734	0.9437	0.3116	0.323	0.202797	BRCA	Inf	edited	edited	edited	unedited	unedited	unassigned
TCGA-E2-A1AZ-01	0.8752	0.8895	0.4777	0.2238	0.117882	BRCA	Inf	edited	edited	edited	unedited	unedited	unassigned
TCGA-E2-A1B0-01	0.9624	0.956	0.8045	0.2213	0.18981	BRCA	Inf	edited	edited	edited	unedited	unedited	unassigned
TCGA-E2-A1B1-01	0.891	0.8668	1.2585	0.1824	0.226773	BRCA	NA	edited	edited	unedited	unedited	unedited	unassigned
TCGA-E2-A1B4-01	0.7593	0.7392	NA	-0.1695	0.338661	BRCA	NA	edited	edited	unassigned	unedited	edited	unassigned
TCGA-E2-A1B5-01	1.1022	0.8996	1.2312	0.0471	0.413586	BRCA	NA	unedited	edited	unedited	unedited	unedited	unassigned
TCGA-E2-A1BC-01	0.9655	1.0412	0.6264	-0.0258	0.44955	BRCA	0.8653	edited	unedited	edited	unedited	edited	edited
TCGA-E2-A1BD-01	0.855	0.8993	0.3603	-0.2087	0.168831	BRCA	Inf	edited	edited	edited	unedited	edited	unassigned
TCGA-E2-A1IE-01	1.0594	1.0616	NA	0.2262	0.286713	BRCA	Inf	unedited	unedited	unassigned	unedited	unedited	unassigned
TCGA-E2-A1IG-01	1.1205	1.0886	NA	0.2829	0.166833	BRCA	NA	unedited	unedited	unassigned	unedited	unedited	unassigned
TCGA-E2-A1IH-01	1.0113	0.9091	0.4139	0.0143	0.502498	BRCA	Inf	unedited	edited	edited	unedited	unedited	unassigned
TCGA-E2-A1II-01	0.8891	0.9813	NA	-0.7645	0.0529471	BRCA	NA	edited	edited	unassigned	unedited	edited	unassigned
TCGA-E2-A1IJ-01	1.1647	1.0563	0	-0.1867	0.3996	BRCA	NA	unedited	unedited	edited	unedited	edited	unassigned
TCGA-E2-A1IK-01	0.9316	0.9732	NA	-0.0108	0.425574	BRCA	Inf	edited	edited	unassigned	unedited	edited	unassigned
TCGA-E2-A1IL-01	1.2457	1.2068	NA	0.1549	0.421578	BRCA	NA	unedited	unedited	unassigned	unedited	unedited	unassigned
TCGA-E2-A1IN-01	1.0501	0.9909	0.6027	0.1199	0.180819	BRCA	0.4258	unedited	edited	edited	unedited	unedited	edited
TCGA-E2-A1L6-01	0.8653	0.7998	0.1521	-0.0047	0.503497	BRCA	NA	edited	edited	edited	unedited	edited	unassigned
TCGA-E2-A1L7-01	0.7514	0.8313	1.0692	0.5452	0.027972	BRCA	0.3549	edited	edited	unedited	unedited	unedited	edited
TCGA-E2-A1L8-01	0.9512	1.0011	0.1955	0.0736	0.392607	BRCA	1.7008	edited	unedited	edited	unedited	unedited	unedited
TCGA-E2-A1L9-01	1.2394	1.158	0.5372	-0.423	0.0929071	BRCA	0.6592	unedited	unedited	edited	unedited	edited	edited
TCGA-E2-A1LA-01	0.9935	1.0184	1.1664	0.1667	0.178821	BRCA	Inf	edited	unedited	unedited	unedited	unedited	unassigned
TCGA-E2-A1LB-01	0.8414	0.9103	NA	0.3209	0.340659	BRCA	NA	edited	edited	unassigned	unedited	unedited	unassigned
TCGA-E2-A1LG-01	0.9694	0.9715	1.464	-0.0558	0.348651	BRCA	0.3481	edited	edited	unedited	unedited	edited	edited
TCGA-E2-A1LH-01	1.096	1.0872	2.835	-0.0594	0.316683	BRCA	0.9882	unedited	unedited	unedited	unedited	edited	edited
TCGA-E2-A1LI-01	1.1832	1.24	1.2663	-0.0476	0.457542	BRCA	NA	unedited	unedited	unedited	unedited	edited	unassigned
TCGA-E2-A1LK-01	0.7881	0.7427	3.0951	0.2676	0.120879	BRCA	Inf	edited	edited	unedited	unedited	unedited	unassigned
TCGA-E2-A2P6-01	0.8478	0.7791	1.563	-0.1786	0.300699	BRCA	0	edited	edited	unedited	unedited	edited	edited
TCGA-E2-A56Z-01	1.0489	1.0513	0.4123	0.7189	0.0639361	BRCA	Inf	unedited	unedited	edited	unedited	unedited	unassigned
TCGA-E2-A570-01	0.613	0.6156	0	1	0.0579421	BRCA	Inf	edited	edited	edited	unedited	unedited	unassigned
TCGA-E2-A573-01	0.7748	0.7538	0.4775	-0.1549	0.211788	BRCA	Inf	edited	edited	edited	unedited	edited	unassigned
TCGA-E2-A574-01	0.9573	0.9279	1.2973	-0.2919	0.0549451	BRCA	1.6358	edited	edited	unedited	unedited	edited	unedited
TCGA-E2-A576-01	1.2113	1.2579	NA	0.5288	0.23976	BRCA	Inf	unedited	unedited	unassigned	unedited	unedited	unassigned
TCGA-E2-A9RU-01	0.9414	0.9207	0.7223	-0.531	0.122877	BRCA	Inf	edited	edited	edited	unedited	edited	unassigned
TCGA-E9-A1N3-01	1.0159	1.1353	0.3057	-0.4374	0.180819	BRCA	NA	unedited	unedited	edited	unedited	edited	unassigned
TCGA-E9-A1N4-01	0.8681	0.8194	NA	0.167	0.331668	BRCA	Inf	edited	edited	unassigned	unedited	unedited	unassigned
TCGA-E9-A1N5-01	1.2811	1.1261	2.66	-0.2646	0.233766	BRCA	NA	unedited	unedited	unedited	unedited	edited	unassigned
TCGA-E9-A1N8-01	1.1799	1.2513	NA	0.0561	0.463536	BRCA	0	unedited	unedited	unassigned	unedited	unedited	edited
TCGA-E9-A1NA-01	1.1874	1.2487	NA	-0.1911	0.208791	BRCA	NA	unedited	unedited	unassigned	unedited	edited	unassigned
TCGA-E9-A1NE-01	1.0521	1.0911	1.2738	0.1147	0.297702	BRCA	Inf	unedited	unedited	unedited	unedited	unedited	unassigned
TCGA-E9-A1NF-01	0.9241	0.8997	0.6948	0.0758	0.396603	BRCA	Inf	edited	edited	edited	unedited	unedited	unassigned
TCGA-E9-A1NG-01	0.8199	0.6468	0.274	-0.7311	0.025974	BRCA	NA	edited	edited	edited	edited	edited	unassigned
TCGA-E9-A1NH-01	0.9996	0.8907	7.9629	0.0213	0.474525	BRCA	NA	edited	edited	unedited	unedited	unedited	unassigned
TCGA-E9-A1QZ-01	1.0784	1.1963	NA	0.1825	0.443556	BRCA	0.1256	unedited	unedited	unassigned	unedited	unedited	edited
TCGA-E9-A1R0-01	1.0757	0.9449	NA	0.0145	0.508492	BRCA	NA	unedited	edited	unassigned	unedited	unedited	unassigned
TCGA-E9-A1R2-01	0.727	0.7237	0.3917	-0.3715	0.0899101	BRCA	Inf	edited	edited	edited	unedited	edited	unassigned
TCGA-E9-A1R3-01	1.0031	0.8974	NA	0.0057	0.511489	BRCA	Inf	unedited	edited	unassigned	unedited	unedited	unassigned
TCGA-E9-A1R4-01	1.0648	0.9413	0.5727	0.0098	0.474525	BRCA	Inf	unedited	edited	edited	unedited	unedited	unassigned
TCGA-E9-A1R5-01	0.8774	0.8918	NA	-0.0645	0.431568	BRCA	Inf	edited	edited	unassigned	unedited	edited	unassigned
TCGA-E9-A1R6-01	1.1086	1.1103	0.372	-0.0301	0.46953	BRCA	NA	unedited	unedited	edited	unedited	edited	unassigned
TCGA-E9-A1R7-01	0.9288	0.8743	NA	-0.145	0.322677	BRCA	0	edited	edited	unassigned	unedited	edited	edited
TCGA-E9-A1RA-01	1.2992	1.0468	0	0.3351	0.0859141	BRCA	NA	unedited	unedited	edited	unedited	unedited	unassigned
TCGA-E9-A1RB-01	1.2358	1.1508	0.5116	-0.1957	0.286713	BRCA	Inf	unedited	unedited	edited	unedited	edited	unassigned
TCGA-E9-A1RC-01	0.9141	0.9247	1.4602	0.1064	0.401598	BRCA	0.26	edited	edited	unedited	unedited	unedited	edited
TCGA-E9-A1RD-01	0.9541	0.7666	0	0.244	0.273726	BRCA	NA	edited	edited	edited	unedited	unedited	unassigned
TCGA-E9-A1RE-01	0.8084	0.7885	2.0816	-0.0341	0.457542	BRCA	Inf	edited	edited	unedited	unedited	edited	unassigned
TCGA-E9-A1RF-01	1.034	1.0385	0.9358	0.2501	0.106893	BRCA	2.9472	unedited	unedited	edited	unedited	unedited	unedited
TCGA-E9-A1RG-01	NA	1.13	NA	1	1	BRCA	Inf	unassigned	unedited	unassigned	unedited	unedited	unassigned
TCGA-E9-A1RH-01	0.9548	0.9324	2.3721	0.0145	0.47952	BRCA	0.1793	edited	edited	unedited	unedited	unedited	edited
TCGA-E9-A1RI-01	1.3134	1.1705	0	0.7023	0.0869131	BRCA	NA	unedited	unedited	edited	unedited	unedited	unassigned
TCGA-E9-A226-01	1.0666	1.114	1.7729	0.0726	0.42957	BRCA	Inf	unedited	unedited	unedited	unedited	unedited	unassigned
TCGA-E9-A227-01	0.8415	0.872	NA	0.4034	0.23976	BRCA	Inf	edited	edited	unassigned	unedited	unedited	unassigned
TCGA-E9-A228-01	0.9781	0.9505	0.4953	-0.5909	0.017982	BRCA	Inf	edited	edited	edited	edited	edited	unassigned
TCGA-E9-A229-01	1.0892	0.9665	0.3052	-0.2086	0.306693	BRCA	NA	unedited	edited	edited	unedited	edited	unassigned
TCGA-E9-A22A-01	0.8319	0.8175	0.7175	0.3874	0.175824	BRCA	0.3012	edited	edited	edited	unedited	unedited	edited
TCGA-E9-A22B-01	0.9526	0.8774	0.9829	0.1149	0.317682	BRCA	1.3036	edited	edited	edited	unedited	unedited	unedited
TCGA-E9-A22D-01	0.9753	0.8967	0.4588	0.5878	0.163836	BRCA	NA	edited	edited	edited	unedited	unedited	unassigned
TCGA-E9-A22E-01	0.9339	0.9821	3.0911	-0.1523	0.212787	BRCA	Inf	edited	edited	unedited	unedited	edited	unassigned
TCGA-E9-A22G-01	0.9888	0.9933	1.0866	0.1125	0.303696	BRCA	NA	edited	edited	unedited	unedited	unedited	unassigned
TCGA-E9-A22H-01	1.2095	1.2847	NA	0.7641	0.223776	BRCA	NA	unedited	unedited	unassigned	unedited	unedited	unassigned
TCGA-E9-A243-01	0.9771	0.9663	1.2787	0.0435	0.395604	BRCA	1.7479	edited	edited	unedited	unedited	unedited	unedited
TCGA-E9-A244-01	0.8802	0.9085	0.2895	-0.2908	0.03996	BRCA	0.2904	edited	edited	edited	edited	edited	edited
TCGA-E9-A245-01	0.6349	0.6334	NA	-0.0942	0.503497	BRCA	NA	edited	edited	unassigned	unedited	edited	unassigned
TCGA-E9-A247-01	NA	0.9868	NA	-0.1569	0.734266	BRCA	Inf	unassigned	edited	unassigned	unedited	edited	unassigned
TCGA-E9-A248-01	1.0274	0.9538	0.6546	0.071	0.496503	BRCA	NA	unedited	edited	edited	unedited	unedited	unassigned
TCGA-E9-A249-01	1.1796	1.097	NA	-0.0436	0.502498	BRCA	Inf	unedited	unedited	unassigned	unedited	edited	unassigned
TCGA-E9-A24A-01	NA	1.1697	NA	0.6856	0.344655	BRCA	NA	unassigned	unedited	unassigned	unedited	unedited	unassigned
TCGA-E9-A295-01	0.888	0.8919	1.5588	-0.1952	0.165834	BRCA	Inf	edited	edited	unedited	unedited	edited	unassigned
TCGA-E9-A2JS-01	1.0118	0.9994	0.9733	-0.1149	0.303696	BRCA	0	unedited	edited	edited	unedited	edited	edited
TCGA-E9-A2JT-01	0.9907	0.9686	NA	0.6356	0.338661	BRCA	NA	edited	edited	unassigned	unedited	unedited	unassigned
TCGA-E9-A3HO-01	1.7715	1.1977	NA	-0.6273	0.138861	BRCA	0.5418	unedited	unedited	unassigned	unedited	edited	edited
TCGA-E9-A3QA-01	1.0236	1.0705	NA	0.625	0.195804	BRCA	Inf	unedited	unedited	unassigned	unedited	unedited	unassigned
TCGA-E9-A3X8-01	1.133	1.1011	0.5741	0.4679	0.03996	BRCA	Inf	unedited	unedited	edited	unedited	unedited	unassigned
TCGA-E9-A54Y-01	1.1744	1.0276	0.473	0.2065	0.336663	BRCA	0.8112	unedited	unedited	edited	unedited	unedited	edited
TCGA-E9-A5FL-01	0.8031	0.8236	1.2324	-0.2131	0.0969031	BRCA	0.5382	edited	edited	unedited	unedited	edited	edited
TCGA-EW-A1IW-01	0.7804	0.707	0.9631	0.0551	0.386613	BRCA	0.4782	edited	edited	edited	unedited	unedited	edited
TCGA-EW-A1IY-01	0.9728	0.8593	3.3959	0.4086	0.127872	BRCA	0.5552	edited	edited	unedited	unedited	unedited	edited
TCGA-EW-A1IZ-01	1.0158	0.9473	4.5857	-0.0762	0.274725	BRCA	1.0829	unedited	edited	unedited	unedited	edited	unedited
TCGA-EW-A1J1-01	1.358	1.218	0.7702	-0.505	0.106893	BRCA	Inf	unedited	unedited	edited	unedited	edited	unassigned
TCGA-EW-A1J3-01	0.923	0.92	0.2105	-0.4613	0.0749251	BRCA	Inf	edited	edited	edited	unedited	edited	unassigned
TCGA-EW-A1J5-01	1.0378	0.9138	1.437	0.0081	0.463536	BRCA	0.9931	unedited	edited	unedited	unedited	unedited	edited
TCGA-EW-A1J6-01	0.9814	1.0378	0.2368	0.2444	0.178821	BRCA	NA	edited	unedited	edited	unedited	unedited	unassigned
TCGA-EW-A1OV-01	0.9805	0.9146	1.2735	0.3664	0.040959	BRCA	Inf	edited	edited	unedited	unedited	unedited	unassigned
TCGA-EW-A1OZ-01	1.1526	1.1539	NA	0.2244	0.312687	BRCA	Inf	unedited	unedited	unassigned	unedited	unedited	unassigned
TCGA-EW-A1P4-01	1.0273	1.0629	NA	-0.1366	0.362637	BRCA	0.7229	unedited	unedited	unassigned	unedited	edited	edited
TCGA-EW-A1P6-01	1.2872	1.1623	0.7177	0.1434	0.57043	BRCA	NA	unedited	unedited	edited	unedited	unedited	unassigned
TCGA-EW-A1P7-01	NA	1.1623	NA	1	1	BRCA	NA	unassigned	unedited	unassigned	unedited	unedited	unassigned
TCGA-EW-A1P8-01	0.8522	0.8642	0.2814	-0.4028	0.034965	BRCA	1.2311	edited	edited	edited	edited	edited	unedited
TCGA-EW-A1PB-01	0.9142	0.9005	1.6248	-0.1196	0.226773	BRCA	1.0561	edited	edited	unedited	unedited	edited	unedited
TCGA-EW-A1PD-01	0.6951	0.7209	0.8571	-0.2586	0.191808	BRCA	Inf	edited	edited	edited	unedited	edited	unassigned
TCGA-EW-A1PG-01	0.8369	0.7803	2.2614	1	0.146853	BRCA	NA	edited	edited	unedited	unedited	unedited	unassigned
TCGA-EW-A1PH-01	0.996	0.928	0.4855	-0.3387	0.0699301	BRCA	NA	edited	edited	edited	unedited	edited	unassigned
TCGA-EW-A2FR-01	0.9974	0.8816	0.4451	0.3375	0.116883	BRCA	NA	edited	edited	edited	unedited	unedited	unassigned
TCGA-EW-A2FS-01	0.7705	0.7427	0.2316	-0.8351	0.010989	BRCA	2.6836	edited	edited	edited	edited	edited	unedited
TCGA-EW-A2FV-01	1.0669	0.9301	0.0332	0.0745	0.444555	BRCA	NA	unedited	edited	edited	unedited	unedited	unassigned
TCGA-EW-A2FW-01	0.7585	0.674	0.7256	-0.3237	0.194805	BRCA	NA	edited	edited	edited	unedited	edited	unassigned
TCGA-EW-A423-01	0.9604	0.8935	0.5425	-0.1674	0.236763	BRCA	Inf	edited	edited	edited	unedited	edited	unassigned
TCGA-EW-A6S9-01	0.9187	1.017	NA	0.5136	0.201798	BRCA	NA	edited	unedited	unassigned	unedited	unedited	unassigned
TCGA-EW-A6SA-01	1.0684	1.0321	0.9597	-0.221	0.163836	BRCA	Inf	unedited	unedited	edited	unedited	edited	unassigned
TCGA-EW-A6SB-01	0.9253	0.9112	NA	0.1141	0.312687	BRCA	0.136	edited	edited	unassigned	unedited	unedited	edited
TCGA-EW-A6SD-01	0.7416	0.7427	0.2906	0.5385	0.044955	BRCA	Inf	edited	edited	edited	unedited	unedited	unassigned
TCGA-GI-A2C8-01	1.0817	1.1062	0.2981	-0.1319	0.234765	BRCA	0.2597	unedited	unedited	edited	unedited	edited	edited
TCGA-GM-A2D9-01	1.0094	0.9381	0.7271	-0.1299	0.0979021	BRCA	0.7108	unedited	edited	edited	unedited	edited	edited
TCGA-GM-A2DB-01	0.9353	0.9493	0.8972	0.0821	0.2997	BRCA	Inf	edited	edited	edited	unedited	unedited	unassigned
TCGA-GM-A2DC-01	1.044	1.0566	NA	-0.4123	0.10989	BRCA	NA	unedited	unedited	unassigned	unedited	edited	unassigned
TCGA-GM-A2DD-01	1.0724	1.0351	0.6501	-0.1348	0.287712	BRCA	Inf	unedited	unedited	edited	unedited	edited	unassigned
TCGA-GM-A2DF-01	0.9766	0.9907	0	-0.14	0.314685	BRCA	Inf	edited	edited	edited	unedited	edited	unassigned
TCGA-GM-A2DH-01	1.054	1.0758	0.5807	0.1267	0.16983	BRCA	0.4621	unedited	unedited	edited	unedited	unedited	edited
TCGA-GM-A2DI-01	1.0582	0.9455	1.697	-0.0091	0.46953	BRCA	0.5882	unedited	edited	unedited	unedited	edited	edited
TCGA-GM-A2DK-01	1.2516	1.0483	NA	0.8555	0.00999001	BRCA	NA	unedited	unedited	unassigned	unedited	unedited	unassigned
TCGA-GM-A2DL-01	0.9165	0.8544	NA	-0.0242	0.487512	BRCA	NA	edited	edited	unassigned	unedited	edited	unassigned
TCGA-GM-A2DM-01	1.0669	0.9255	NA	0.8089	0.036963	BRCA	Inf	unedited	edited	unassigned	unedited	unedited	unassigned
TCGA-GM-A2DN-01	0.6919	0.6831	NA	-0.1149	0.410589	BRCA	NA	edited	edited	unassigned	unedited	edited	unassigned
TCGA-GM-A2DO-01	0.8823	0.8386	1.6728	-0.2506	0.0899101	BRCA	2.2837	edited	edited	unedited	unedited	edited	unedited
TCGA-GM-A3NW-01	0.9518	0.9028	1.6968	0.222	0.243756	BRCA	Inf	edited	edited	unedited	unedited	unedited	unassigned
TCGA-GM-A3XL-01	0.9473	0.9377	1.0512	-0.097	0.325674	BRCA	Inf	edited	edited	unedited	unedited	edited	unassigned
TCGA-GM-A4E0-01	0.914	0.9207	0	0.6592	0.010989	BRCA	NA	edited	edited	edited	unedited	unedited	unassigned
TCGA-GM-A5PV-01	1.115	1.0255	0.1704	0.1078	0.372627	BRCA	NA	unedited	unedited	edited	unedited	unedited	unassigned
TCGA-GM-A5PX-01	0.7352	0.7327	NA	0.4803	0.0969031	BRCA	NA	edited	edited	unassigned	unedited	unedited	unassigned
TCGA-HN-A2NL-01	0.9607	0.9867	0.9709	0.1314	0.320679	BRCA	Inf	edited	edited	edited	unedited	unedited	unassigned
TCGA-HN-A2OB-01	1.2647	1.1578	NA	0.5514	0.442557	BRCA	NA	unedited	unedited	unassigned	unedited	unedited	unassigned
TCGA-JL-A3YX-01	0.9946	0.8662	0.3666	0.1395	0.380619	BRCA	Inf	edited	edited	edited	unedited	unedited	unassigned
TCGA-LD-A66U-01	1.4668	1.0468	0.2266	0.6833	0.194805	BRCA	Inf	unedited	unedited	edited	unedited	unedited	unassigned
TCGA-LD-A74U-01	0.9774	0.8666	0.6646	0.078	0.252747	BRCA	Inf	edited	edited	edited	unedited	unedited	unassigned
TCGA-LD-A7W5-01	1.0339	0.9268	0.5036	-0.0599	0.440559	BRCA	NA	unedited	edited	edited	unedited	edited	unassigned
TCGA-LD-A7W6-01	0.9012	0.8152	0.0966	-0.3782	0.104895	BRCA	NA	edited	edited	edited	unedited	edited	unassigned
TCGA-LL-A50Y-01	0.8832	0.8954	0.4117	-0.1884	0.301698	BRCA	NA	edited	edited	edited	unedited	edited	unassigned
TCGA-LL-A5YL-01	1.0391	0.9561	0.8361	-0.3048	0.135864	BRCA	0.4105	unedited	edited	edited	unedited	edited	edited
TCGA-LL-A5YM-01	1.0364	0.9384	NA	-0.1362	0.331668	BRCA	NA	unedited	edited	unassigned	unedited	edited	unassigned
TCGA-LL-A5YN-01	0.9617	0.9758	NA	-0.272	0.312687	BRCA	Inf	edited	edited	unassigned	unedited	edited	unassigned
TCGA-LL-A5YP-01	0.9054	0.8824	NA	0.0916	0.467532	BRCA	0.7156	edited	edited	unassigned	unedited	unedited	edited
TCGA-LL-A6FP-01	0.8611	0.793	0.8978	0.1731	0.294705	BRCA	Inf	edited	edited	edited	unedited	unedited	unassigned
TCGA-LL-A6FQ-01	0.9696	0.9318	2.1461	-0.2679	0.188811	BRCA	Inf	edited	edited	unedited	unedited	edited	unassigned
TCGA-LL-A6FR-01	0.9872	0.9394	0.5335	0.5493	0.01998	BRCA	Inf	edited	edited	edited	unedited	unedited	unassigned
TCGA-LL-A73Y-01	1.1131	1.0934	0.6563	-0.1146	0.172827	BRCA	0.5256	unedited	unedited	edited	unedited	edited	edited
TCGA-LL-A740-01	0.8943	0.8493	NA	-0.3784	0.126873	BRCA	Inf	edited	edited	unassigned	unedited	edited	unassigned
TCGA-LL-A7SZ-01	1.1197	1.0804	NA	0.2645	0.245754	BRCA	0.1798	unedited	unedited	unassigned	unedited	unedited	edited
TCGA-LL-A7T0-01	0.9677	0.8848	0.3497	0.301	0.0979021	BRCA	1.2274	edited	edited	edited	unedited	unedited	unedited
TCGA-LL-A8F5-01	0.9699	0.9746	3.5213	0.0121	0.463536	BRCA	Inf	edited	edited	unedited	unedited	unedited	unassigned
TCGA-LL-A9Q3-01	0.8408	0.7557	1.1311	-0.2898	0.242757	BRCA	Inf	edited	edited	unedited	unedited	edited	unassigned
TCGA-OK-A5Q2-01	0.8819	0.9289	NA	-0.4245	0.188811	BRCA	Inf	edited	edited	unassigned	unedited	edited	unassigned
TCGA-OL-A5D6-01	1.1739	1.0776	NA	0.7276	0.045954	BRCA	NA	unedited	unedited	unassigned	unedited	unedited	unassigned
TCGA-OL-A5D7-01	0.9779	0.9606	NA	0.2599	0.234765	BRCA	NA	edited	edited	unassigned	unedited	unedited	unassigned
TCGA-OL-A5D8-01	0.6828	0.6451	0.6496	-0.5255	0.151848	BRCA	NA	edited	edited	edited	unedited	edited	unassigned
TCGA-OL-A5DA-01	1.0437	1.0134	1.2323	0.0912	0.425574	BRCA	1.6158	unedited	unedited	unedited	unedited	unedited	unedited
TCGA-OL-A5RU-01	1.2252	1.1241	NA	0.5052	0.257742	BRCA	Inf	unedited	unedited	unassigned	unedited	unedited	unassigned
TCGA-OL-A5RV-01	1.2547	1.1895	NA	-1	0.333666	BRCA	NA	unedited	unedited	unassigned	unedited	edited	unassigned
TCGA-OL-A5RW-01	0.9904	1.0459	1.656	-0.1615	0.121878	BRCA	0.467	edited	unedited	unedited	unedited	edited	edited
TCGA-OL-A5RX-01	0.9028	0.9246	NA	0.5356	0.121878	BRCA	0.7369	edited	edited	unassigned	unedited	unedited	edited
TCGA-OL-A5RZ-01	1.0441	0.9803	1.2999	-0.2025	0.118881	BRCA	1.8572	unedited	edited	unedited	unedited	edited	unedited
TCGA-OL-A5S0-01	0.5248	0.471	0.507	0.2319	0.544456	BRCA	Inf	edited	edited	edited	unedited	unedited	unassigned
TCGA-OL-A66H-01	1.1919	0.7613	NA	1	0.146853	BRCA	NA	unedited	edited	unassigned	unedited	unedited	unassigned
TCGA-OL-A66I-01	1.0515	1.0273	0.9527	-0.3837	0.133866	BRCA	NA	unedited	unedited	edited	unedited	edited	unassigned
TCGA-OL-A66J-01	0.7857	0.7267	NA	-0.2524	0.250749	BRCA	NA	edited	edited	unassigned	unedited	edited	unassigned
TCGA-OL-A66K-01	0.8833	0.8444	0.4341	-0.5925	0.028971	BRCA	NA	edited	edited	edited	edited	edited	unassigned
TCGA-OL-A66L-01	0.9056	0.8126	NA	-0.0063	0.490509	BRCA	Inf	edited	edited	unassigned	unedited	edited	unassigned
TCGA-OL-A66N-01	0.9995	0.9455	0.3754	0.1583	0.273726	BRCA	NA	edited	edited	edited	unedited	unedited	unassigned
TCGA-OL-A66O-01	0.8618	0.8422	0.2309	0.3586	0.184815	BRCA	Inf	edited	edited	edited	unedited	unedited	unassigned
TCGA-OL-A66P-01	1.0804	0.9757	NA	-0.251	0.130869	BRCA	Inf	unedited	edited	unassigned	unedited	edited	unassigned
TCGA-OL-A6VO-01	1.3521	1.1679	3.9159	0.0737	0.463536	BRCA	NA	unedited	unedited	unedited	unedited	unedited	unassigned
TCGA-OL-A6VQ-01	1.0035	0.9278	0.834	-0.3524	0.0579421	BRCA	Inf	unedited	edited	edited	unedited	edited	unassigned
TCGA-OL-A97C-01	1.2789	1.2761	NA	0.4881	0.14985	BRCA	Inf	unedited	unedited	unassigned	unedited	unedited	unassigned
TCGA-PE-A5DD-01	1.0458	0.9642	1.0634	0.1836	0.266733	BRCA	NA	unedited	edited	unedited	unedited	unedited	unassigned
TCGA-PE-A5DE-01	1.0955	0.9609	0.7129	0.0201	0.406593	BRCA	0.3547	unedited	edited	edited	unedited	unedited	edited
TCGA-PL-A8LV-01	0.9123	0.8541	NA	0.2135	0.216783	BRCA	0.6416	edited	edited	unassigned	unedited	unedited	edited
TCGA-PL-A8LX-01	0.9604	0.8907	0.2275	0.3501	0.0649351	BRCA	0.779	edited	edited	edited	unedited	unedited	edited
TCGA-PL-A8LZ-01	0.9579	0.9726	1.683	0.053	0.395604	BRCA	Inf	edited	edited	unedited	unedited	unedited	unassigned
TCGA-S3-A6ZF-01	0.9235	0.8954	0.2242	0.3994	0.0789211	BRCA	Inf	edited	edited	edited	unedited	unedited	unassigned
TCGA-S3-A6ZG-01	1.1151	1.0148	1.0865	-0.0279	0.451548	BRCA	Inf	unedited	unedited	unedited	unedited	edited	unassigned
TCGA-S3-A6ZH-01	1.3234	1.0866	0.7161	0.1209	0.401598	BRCA	NA	unedited	unedited	edited	unedited	unedited	unassigned
TCGA-S3-AA0Z-01	0.8612	0.8228	NA	-0.1351	0.295704	BRCA	NA	edited	edited	unassigned	unedited	edited	unassigned
TCGA-S3-AA10-01	1.0528	1.0791	1.5878	-0.0712	0.311688	BRCA	0.8023	unedited	unedited	unedited	unedited	edited	edited
TCGA-S3-AA11-01	0.9308	0.9818	NA	-0.2834	0.0589411	BRCA	0.8883	edited	edited	unassigned	unedited	edited	edited
TCGA-S3-AA12-01	0.8384	0.8175	1.5634	-0.0167	0.458541	BRCA	0.5206	edited	edited	unedited	unedited	edited	edited
TCGA-S3-AA17-01	0.8838	0.8373	0.8641	-0.0036	0.482517	BRCA	0.396	edited	edited	edited	unedited	edited	edited
TCGA-UL-AAZ6-01	0.9345	0.9358	0.6218	0.0299	0.467532	BRCA	Inf	edited	edited	edited	unedited	unedited	unassigned
TCGA-UU-A93S-01	1.0105	0.9825	0.5204	0.2665	0.046953	BRCA	Inf	unedited	edited	edited	unedited	unedited	unassigned
TCGA-W8-A86G-01	0.9626	0.9706	0.4467	0.1472	0.375624	BRCA	0.8521	edited	edited	edited	unedited	unedited	edited
TCGA-WT-AB41-01	1.1859	0.9766	NA	-0.1264	0.373626	BRCA	Inf	unedited	edited	unassigned	unedited	edited	unassigned
TCGA-WT-AB44-01	0.7982	0.7765	0.1914	-0.2963	0.11988	BRCA	Inf	edited	edited	edited	unedited	edited	unassigned
TCGA-XX-A899-01	1.0084	0.8342	1.1355	0.0901	0.397602	BRCA	Inf	unedited	edited	unedited	unedited	unedited	unassigned
TCGA-XX-A89A-01	1.013	0.9679	0.9134	-0.0245	0.394605	BRCA	0.3266	unedited	edited	edited	unedited	edited	edited
TCGA-Z7-A8R5-01	0.9228	0.8794	NA	-0.1772	0.642358	BRCA	NA	edited	edited	unassigned	unedited	edited	unassigned
TCGA-Z7-A8R6-01	1.113	0.9932	0	0.1047	0.370629	BRCA	0.3805	unedited	edited	edited	unedited	unedited	edited
TCGA-4J-AA1J-01	1.0418	0.9443	1.1339	0.019	0.474525	CESC	2.5306	unedited	edited	unedited	unedited	unedited	unedited
TCGA-BI-A0VR-01	1.0842	1.0062	1.3858	0.226	0.037962	CESC	0.2711	unedited	unedited	unedited	unedited	unedited	edited
TCGA-BI-A0VS-01	0.9823	0.92	1.9127	-0.2942	0.012987	CESC	1.3469	edited	edited	unedited	edited	edited	unedited
TCGA-BI-A20A-01	1.1829	1.0732	0.4272	0.2272	0.171828	CESC	Inf	unedited	unedited	edited	unedited	unedited	unassigned
TCGA-C5-A0TN-01	1.0347	0.9635	NA	-0.2289	0.397602	CESC	NA	unedited	edited	unassigned	unedited	edited	unassigned
TCGA-C5-A1BE-01	0.9966	0.9706	0.4802	-0.0718	0.364635	CESC	Inf	edited	edited	edited	unedited	edited	unassigned
TCGA-C5-A1BF-01	1.0012	0.9636	1.6414	0.0449	0.417582	CESC	Inf	unedited	edited	unedited	unedited	unedited	unassigned
TCGA-C5-A1BI-01	1.0152	0.9308	0.9195	0.0369	0.207792	CESC	0.4243	unedited	edited	edited	unedited	unedited	edited
TCGA-C5-A1BJ-01	0.8556	0.819	0.6985	-0.2575	0.032967	CESC	Inf	edited	edited	edited	edited	edited	unassigned
TCGA-C5-A1BK-01	0.8984	0.8551	0.7812	-0.1734	0.0689311	CESC	0.2904	edited	edited	edited	unedited	edited	edited
TCGA-C5-A1BL-01	0.9806	0.9137	1.9975	-0.0348	0.363636	CESC	1.3677	edited	edited	unedited	unedited	edited	unedited
TCGA-C5-A1BM-01	1.0151	1.006	1.0353	-0.0304	0.455544	CESC	0	unedited	unedited	unedited	unedited	edited	edited
TCGA-C5-A1BN-01	0.8697	0.8074	0.1491	0.0312	0.465534	CESC	0.7238	edited	edited	edited	unedited	unedited	edited
TCGA-C5-A1M5-01	0.9429	0.8648	0.5645	-0.2524	0.112887	CESC	Inf	edited	edited	edited	unedited	edited	unassigned
TCGA-C5-A1M6-01	0.9455	0.9069	1.2046	0.0724	0.312687	CESC	0.3933	edited	edited	unedited	unedited	unedited	edited
TCGA-C5-A1M7-01	0.8635	0.8011	0.4671	0.0373	0.400599	CESC	0.6203	edited	edited	edited	unedited	unedited	edited
TCGA-C5-A1M8-01	0.9878	0.9756	1.3511	-0.2951	0.048951	CESC	NA	edited	edited	unedited	edited	edited	unassigned
TCGA-C5-A1M9-01	1.0628	0.9512	0.6906	-0.3408	0.0719281	CESC	0.8453	unedited	edited	edited	unedited	edited	edited
TCGA-C5-A1ME-01	0.8181	0.7533	0.4745	-0.3954	0.0659341	CESC	1.2304	edited	edited	edited	unedited	edited	unedited
TCGA-C5-A1MF-01	0.8398	0.7984	1.5716	0.0064	0.486513	CESC	Inf	edited	edited	unedited	unedited	unedited	unassigned
TCGA-C5-A1MH-01	0.9773	0.8953	1.2323	-0.1007	0.0929071	CESC	0.5683	edited	edited	unedited	unedited	edited	edited
TCGA-C5-A1MI-01	0.9392	0.9073	0.4925	0.0306	0.483516	CESC	NA	edited	edited	edited	unedited	unedited	unassigned
TCGA-C5-A1MJ-01	1.0701	0.9981	1.4735	0.1856	0.136863	CESC	1.5338	unedited	edited	unedited	unedited	unedited	unedited
TCGA-C5-A1MK-01	0.9604	0.8937	0.9538	-0.0239	0.366633	CESC	0.4848	edited	edited	edited	unedited	edited	edited
TCGA-C5-A1ML-01	0.7739	0.7477	0.5758	-0.0035	0.477522	CESC	0.5121	edited	edited	edited	unedited	edited	edited
TCGA-C5-A1MN-01	0.8113	0.7631	1.485	-0.239	0.016983	CESC	0.0993	edited	edited	unedited	edited	edited	edited
TCGA-C5-A1MP-01	1.1807	1.0323	0.4769	-0.3723	0.037962	CESC	NA	unedited	unedited	edited	edited	edited	unassigned
TCGA-C5-A2LS-01	0.7052	0.6578	0.457	-0.0863	0.404595	CESC	NA	edited	edited	edited	unedited	edited	unassigned
TCGA-C5-A2LT-01	0.8964	0.9019	0.9349	0.3217	0.142857	CESC	NA	edited	edited	edited	unedited	unedited	unassigned
TCGA-C5-A2LV-01	1.0236	0.9543	0.838	0.1278	0.334665	CESC	0.2761	unedited	edited	edited	unedited	unedited	edited
TCGA-C5-A2LX-01	1.0483	0.9739	0.7163	-0.0151	0.487512	CESC	2.1401	unedited	edited	edited	unedited	edited	unedited
TCGA-C5-A2LY-01	0.9624	0.8856	NA	-0.127	0.274725	CESC	1.287	edited	edited	unassigned	unedited	edited	unedited
TCGA-C5-A2M1-01	1.1511	1.018	0.8024	0.0216	0.432567	CESC	Inf	unedited	unedited	edited	unedited	unedited	unassigned
TCGA-C5-A2M2-01	0.8865	0.8624	NA	-0.1046	0.497502	CESC	NA	edited	edited	unassigned	unedited	edited	unassigned
TCGA-C5-A3HF-01	1.1972	1.0688	0.1551	-0.1499	0.285714	CESC	Inf	unedited	unedited	edited	unedited	edited	unassigned
TCGA-C5-A7CG-01	0.499	0.4628	0.7436	-0.5623	0.0529471	CESC	Inf	edited	edited	edited	unedited	edited	unassigned
TCGA-C5-A7CH-01	1.0052	1.0036	0.4739	0.2404	0.146853	CESC	1.2481	unedited	unedited	edited	unedited	unedited	unedited
TCGA-C5-A7CJ-01	0.8973	0.8189	0.4795	-0.1736	0.203796	CESC	1.9264	edited	edited	edited	unedited	edited	unedited
TCGA-C5-A7CK-01	0.8296	0.8044	1.4804	0.1749	0.173826	CESC	1.193	edited	edited	unedited	unedited	unedited	unedited
TCGA-C5-A7CL-01	1.2135	1.1855	1.4209	-0.528	0.00799201	CESC	0.4881	unedited	unedited	unedited	edited	edited	edited
TCGA-C5-A7CM-01	1.2919	1.3417	NA	-0.3916	0.562438	CESC	NA	unedited	unedited	unassigned	unedited	edited	unassigned
TCGA-C5-A7CO-01	0.9225	0.9239	1.3699	0.0281	0.44955	CESC	Inf	edited	edited	unedited	unedited	unedited	unassigned
TCGA-C5-A7UC-01	1.1149	1.015	1.693	-0.1079	0.312687	CESC	1.2388	unedited	unedited	unedited	unedited	edited	unedited
TCGA-C5-A7UE-01	1.0755	1.0267	0.7107	0.0323	0.446553	CESC	1.3488	unedited	unedited	edited	unedited	unedited	unedited
TCGA-C5-A7UH-01	1.0399	0.9927	0.2514	0.0316	0.463536	CESC	0.4466	unedited	edited	edited	unedited	unedited	edited
TCGA-C5-A7UI-01	1.086	1.028	0.94	0.1171	0.285714	CESC	2.4618	unedited	unedited	edited	unedited	unedited	unedited
TCGA-C5-A7X3-01	0.9023	0.9085	0.1648	-0.0069	0.491508	CESC	Inf	edited	edited	edited	unedited	edited	unassigned
TCGA-C5-A7X5-01	0.9757	0.8567	0.4953	-0.0708	0.255744	CESC	0.2875	edited	edited	edited	unedited	edited	edited
TCGA-C5-A7X8-01	0.9597	0.8817	1.0544	-0.1759	0.135864	CESC	0	edited	edited	unedited	unedited	edited	edited
TCGA-C5-A7XC-01	1.0349	0.977	0.3658	-0.0352	0.441558	CESC	0	unedited	edited	edited	unedited	edited	edited
TCGA-C5-A8XH-01	0.7619	0.7384	0.7719	0.0673	0.315684	CESC	0.2951	edited	edited	edited	unedited	unedited	edited
TCGA-C5-A8XI-01	1.085	1.0654	1.7594	-0.0475	0.438561	CESC	Inf	unedited	unedited	unedited	unedited	edited	unassigned
TCGA-C5-A8XJ-01	1.0526	0.9407	0.6746	-0.0106	0.458541	CESC	2.191	unedited	edited	edited	unedited	edited	unedited
TCGA-C5-A8XK-01	0.9521	0.8907	0.7775	-0.0258	0.430569	CESC	3.8497	edited	edited	edited	unedited	edited	unedited
TCGA-C5-A8YQ-01	0.9707	0.8884	0.7567	0.4131	0.024975	CESC	0.6721	edited	edited	edited	unedited	unedited	edited
TCGA-C5-A8YR-01	1.073	1.0209	0.8177	0.0395	0.461538	CESC	0.5822	unedited	unedited	edited	unedited	unedited	edited
TCGA-C5-A8ZZ-01	1.1787	1.0957	0.6626	0.0495	0.493506	CESC	1.0247	unedited	unedited	edited	unedited	unedited	unedited
TCGA-C5-A907-01	0.7996	0.7385	NA	-0.1746	0.221778	CESC	NA	edited	edited	unassigned	unedited	edited	unassigned
TCGA-DG-A2KH-01	0.8219	0.7302	2.2551	0.2695	0.110889	CESC	0.449	edited	edited	unedited	unedited	unedited	edited
TCGA-DG-A2KJ-01	0.8932	0.8119	1.0544	0.0665	0.361638	CESC	Inf	edited	edited	unedited	unedited	unedited	unassigned
TCGA-DG-A2KK-01	0.8314	0.7465	0.7378	-0.1242	0.0759241	CESC	1.953	edited	edited	edited	unedited	edited	unedited
TCGA-DG-A2KL-01	1.0227	0.9559	0.7526	-0.2633	0.011988	CESC	0.5966	unedited	edited	edited	edited	edited	edited
TCGA-DG-A2KM-01	0.9886	0.9527	0.6295	0.0945	0.124875	CESC	0.2073	edited	edited	edited	unedited	unedited	edited
TCGA-DR-A0ZL-01	1.0933	1.0684	0.694	-0.1761	0.18981	CESC	Inf	unedited	unedited	edited	unedited	edited	unassigned
TCGA-DR-A0ZM-01	1.0627	1.0116	0.9856	-0.0877	0.00999001	CESC	0.82	unedited	unedited	edited	edited	edited	edited
TCGA-DS-A0VK-01	1.0103	0.9168	1.2235	0.0388	0.38961	CESC	2.4609	unedited	edited	unedited	unedited	unedited	unedited
TCGA-DS-A0VL-01	0.8955	0.8666	1.788	0.2101	0.168831	CESC	Inf	edited	edited	unedited	unedited	unedited	unassigned
TCGA-DS-A0VM-01	0.8236	0.7641	0.3821	0.0275	0.374625	CESC	0.4591	edited	edited	edited	unedited	unedited	edited
TCGA-DS-A0VN-01	0.9899	0.9283	0.9213	-0.116	0.17982	CESC	1.3951	edited	edited	edited	unedited	edited	unedited
TCGA-DS-A3LQ-01	0.9283	0.854	0.1545	-0.2224	0.294705	CESC	Inf	edited	edited	edited	unedited	edited	unassigned
TCGA-DS-A5RQ-01	1.1895	1.0459	0.2358	-0.134	0.330669	CESC	0.8521	unedited	unedited	edited	unedited	edited	edited
TCGA-DS-A7WF-01	0.7685	0.7369	0.8272	0.6209	0.022977	CESC	Inf	edited	edited	edited	unedited	unedited	unassigned
TCGA-DS-A7WH-01	1.1103	1.0584	0.1007	0.1588	0.270729	CESC	Inf	unedited	unedited	edited	unedited	unedited	unassigned
TCGA-DS-A7WI-01	1.1089	0.9875	NA	0.1601	0.388611	CESC	NA	unedited	edited	unassigned	unedited	unedited	unassigned
TCGA-EA-A1QS-01	1.0572	1.024	NA	-0.0582	0.434565	CESC	Inf	unedited	unedited	unassigned	unedited	edited	unassigned
TCGA-EA-A1QT-01	0.9773	0.9271	0.4247	-0.0288	0.43956	CESC	0.8515	edited	edited	edited	unedited	edited	edited
TCGA-EA-A3HQ-01	0.9233	0.9003	1.831	-0.0995	0.287712	CESC	0	edited	edited	unedited	unedited	edited	edited
TCGA-EA-A3HR-01	0.6596	0.6183	0.3688	0.1857	0.208791	CESC	0.2507	edited	edited	edited	unedited	unedited	edited
TCGA-EA-A3HS-01	1.0118	0.9478	0.8325	0.0154	0.428571	CESC	1.1405	unedited	edited	edited	unedited	unedited	unedited
TCGA-EA-A3HT-01	0.9918	0.9525	0.6382	-0.0308	0.447552	CESC	1.6047	edited	edited	edited	unedited	edited	unedited
TCGA-EA-A3QD-01	1.0025	0.9068	0.5367	-0.1671	0.233766	CESC	Inf	unedited	edited	edited	unedited	edited	unassigned
TCGA-EA-A3QE-01	1.1629	1.1177	1.895	-0.278	0.126873	CESC	Inf	unedited	unedited	unedited	unedited	edited	unassigned
TCGA-EA-A3Y4-01	1.0953	0.9894	0.8061	-0.1412	0.233766	CESC	0.4138	unedited	edited	edited	unedited	edited	edited
TCGA-EA-A410-01	1.047	0.9792	1.1979	-0.0293	0.28971	CESC	1.4339	unedited	edited	unedited	unedited	edited	unedited
TCGA-EA-A411-01	1.2124	1.1477	0.6743	0.2553	0.182817	CESC	NA	unedited	unedited	edited	unedited	unedited	unassigned
TCGA-EA-A439-01	1.1613	1.084	0.7322	0.2069	0.162837	CESC	0.1406	unedited	unedited	edited	unedited	unedited	edited
TCGA-EA-A43B-01	0.9944	0.9671	0.6852	-0.1301	0.274725	CESC	1.2575	edited	edited	edited	unedited	edited	unedited
TCGA-EA-A5FO-01	1.0549	0.9464	1.7185	-0.0161	0.468531	CESC	Inf	unedited	edited	unedited	unedited	edited	unassigned
TCGA-EA-A5O9-01	0.9771	0.8064	2.7144	0.3249	0.220779	CESC	0.1938	edited	edited	unedited	unedited	unedited	edited
TCGA-EA-A5ZD-01	1.0599	1.006	NA	-0.4169	0.234765	CESC	NA	unedited	unedited	unassigned	unedited	edited	unassigned
TCGA-EA-A5ZE-01	1.0817	0.9874	0.0923	-0.085	0.366633	CESC	0	unedited	edited	edited	unedited	edited	edited
TCGA-EA-A5ZF-01	0.9966	0.9268	0.1507	0.243	0.210789	CESC	0.9137	edited	edited	edited	unedited	unedited	edited
TCGA-EA-A6QX-01	0.8464	0.7714	0.1255	-0.2729	0.0889111	CESC	Inf	edited	edited	edited	unedited	edited	unassigned
TCGA-EA-A78R-01	1.1675	1.0462	1.0046	-0.2218	0.147852	CESC	1.0171	unedited	unedited	unedited	unedited	edited	unedited
TCGA-EA-A97N-01	1.0074	0.9321	1.5935	-0.2077	0.0859141	CESC	1.2408	unedited	edited	unedited	unedited	edited	unedited
TCGA-EK-A2GZ-01	1.0889	0.9843	9.6116	0.0176	0.471528	CESC	0.6097	unedited	edited	unedited	unedited	unedited	edited
TCGA-EK-A2H0-01	0.8665	0.8138	3.529	-0.0817	0.288711	CESC	1.516	edited	edited	unedited	unedited	edited	unedited
TCGA-EK-A2H1-01	0.8359	0.8114	NA	-0.3031	0.184815	CESC	Inf	edited	edited	unassigned	unedited	edited	unassigned
TCGA-EK-A2IP-01	1.0967	1.0029	2.032	-0.2298	0.03996	CESC	0	unedited	unedited	unedited	edited	edited	edited
TCGA-EK-A2PG-01	0.8808	0.8024	0.7117	0.1008	0.116883	CESC	0.8697	edited	edited	edited	unedited	unedited	edited
TCGA-EK-A2PI-01	1.0568	0.994	0.4371	0.1162	0.340659	CESC	1.0884	unedited	edited	edited	unedited	unedited	unedited
TCGA-EK-A2PK-01	1.2116	1.1657	0.1488	-0.1831	0.315684	CESC	Inf	unedited	unedited	edited	unedited	edited	unassigned
TCGA-EK-A2PL-01	1.0034	1.0194	0.4467	0.126	0.250749	CESC	0.3201	unedited	unedited	edited	unedited	unedited	edited
TCGA-EK-A2PM-01	0.9768	0.9561	0.9299	-0.0523	0.337662	CESC	0.3584	edited	edited	edited	unedited	edited	edited
TCGA-EK-A2R7-01	1.0922	1.0388	2.3078	0.0015	0.51049	CESC	Inf	unedited	unedited	unedited	unedited	unedited	unassigned
TCGA-EK-A2R8-01	1.0601	0.9963	0.8516	0.0972	0.131868	CESC	1.2841	unedited	edited	edited	unedited	unedited	unedited
TCGA-EK-A2R9-01	1.1168	0.9917	NA	-0.6243	0.004995	CESC	Inf	unedited	edited	unassigned	edited	edited	unassigned
TCGA-EK-A2RA-01	0.931	0.9414	0.8782	1e-04	0.508492	CESC	2.1868	edited	edited	edited	unedited	unedited	unedited
TCGA-EK-A2RB-01	0.9716	0.9192	0.8949	0.2552	0.0939061	CESC	Inf	edited	edited	edited	unedited	unedited	unassigned
TCGA-EK-A2RC-01	0.977	0.9623	0.8895	-0.0313	0.384615	CESC	0.6247	edited	edited	edited	unedited	edited	edited
TCGA-EK-A2RD-01	1.0132	0.9043	0.5421	-0.0591	0.372627	CESC	0.2133	unedited	edited	edited	unedited	edited	edited
TCGA-EK-A2RE-01	0.6133	0.5995	0.1477	-0.1075	0.576424	CESC	NA	edited	edited	edited	unedited	edited	unassigned
TCGA-EK-A2RJ-01	1.025	0.9725	0.7019	0.126	0.157842	CESC	0.5083	unedited	edited	edited	unedited	unedited	edited
TCGA-EK-A2RK-01	0.9837	0.8737	1.1693	0.2182	0.041958	CESC	0.1123	edited	edited	unedited	unedited	unedited	edited
TCGA-EK-A2RL-01	1.0475	1.0007	0.5356	-0.0934	0.384615	CESC	Inf	unedited	unedited	edited	unedited	edited	unassigned
TCGA-EK-A2RM-01	1.1605	1.0782	1.575	-0.2076	0.127872	CESC	Inf	unedited	unedited	unedited	unedited	edited	unassigned
TCGA-EK-A2RN-01	1.085	0.9416	0.1457	-0.3036	0.040959	CESC	0.9055	unedited	edited	edited	edited	edited	edited
TCGA-EK-A2RO-01	0.9802	0.9329	1.2982	-0.0454	0.411588	CESC	Inf	edited	edited	unedited	unedited	edited	unassigned
TCGA-EK-A3GJ-01	1.0023	0.9181	1.1004	-0.0979	0.261738	CESC	1.0311	unedited	edited	unedited	unedited	edited	unedited
TCGA-EK-A3GK-01	1.0279	0.9562	0.5936	0.0933	0.103896	CESC	1.3474	unedited	edited	edited	unedited	unedited	unedited
TCGA-EK-A3GM-01	0.9836	0.9062	0.8365	-0.045	0.380619	CESC	0.3984	edited	edited	edited	unedited	edited	edited
TCGA-EK-A3GN-01	0.8814	0.7766	0.7187	-0.0024	0.4995	CESC	NA	edited	edited	edited	unedited	edited	unassigned
TCGA-EX-A1H5-01	0.9913	0.9308	1.2423	0.1149	0.324675	CESC	NA	edited	edited	unedited	unedited	unedited	unassigned
TCGA-EX-A1H6-01	1.0495	0.9069	1.4294	-0.0085	0.495504	CESC	0.5609	unedited	edited	unedited	unedited	edited	edited
TCGA-EX-A3L1-01	0.9339	0.8982	NA	0.0445	0.456543	CESC	1.0086	edited	edited	unassigned	unedited	unedited	unedited
TCGA-EX-A69L-01	0.9622	0.8958	0.3135	0.1083	0.28971	CESC	NA	edited	edited	edited	unedited	unedited	unassigned
TCGA-EX-A69M-01	0.9242	0.8916	1.4568	0.1977	0.205794	CESC	NA	edited	edited	unedited	unedited	unedited	unassigned
TCGA-EX-A8YF-01	1.1407	0.9727	0.116	-0.118	0.382617	CESC	0.2762	unedited	edited	edited	unedited	edited	edited
TCGA-FU-A23K-01	0.8996	0.8536	1.3348	0.1504	0.167832	CESC	0.3299	edited	edited	unedited	unedited	unedited	edited
TCGA-FU-A23L-01	1.0112	0.9701	0.5342	-0.0343	0.381618	CESC	0.7355	unedited	edited	edited	unedited	edited	edited
TCGA-FU-A2QG-01	1.1199	1.0042	0.4183	0.1308	0.235764	CESC	0.4898	unedited	unedited	edited	unedited	unedited	edited
TCGA-FU-A3EO-01	1.0504	0.9953	NA	-0.0393	0.417582	CESC	0.178	unedited	edited	unassigned	unedited	edited	edited
TCGA-FU-A3HY-01	0.9906	0.9476	0.8821	0.0757	0.247752	CESC	0.7238	edited	edited	edited	unedited	unedited	edited
TCGA-FU-A3HZ-01	0.9789	0.9629	1.2569	-0.2006	0.002997	CESC	1.8997	edited	edited	unedited	edited	edited	unedited
TCGA-FU-A3NI-01	0.8541	0.7873	0.9997	-0.1461	0.221778	CESC	0.4298	edited	edited	edited	unedited	edited	edited
TCGA-FU-A3TQ-01	0.9162	0.8612	2.1397	0.0836	0.345654	CESC	0.722	edited	edited	unedited	unedited	unedited	edited
TCGA-FU-A3TX-01	0.9303	0.8911	0.9892	-0.2705	0.0579421	CESC	Inf	edited	edited	edited	unedited	edited	unassigned
TCGA-FU-A3WB-01	0.9202	0.8186	NA	0.3192	0.0539461	CESC	Inf	edited	edited	unassigned	unedited	unedited	unassigned
TCGA-FU-A3YQ-01	1.1573	1.0582	1.4435	-0.1593	0.21978	CESC	Inf	unedited	unedited	unedited	unedited	edited	unassigned
TCGA-FU-A40J-01	0.9478	0.9413	1.3723	0.0304	0.407592	CESC	1.4296	edited	edited	unedited	unedited	unedited	unedited
TCGA-FU-A5XV-01	1.0223	0.9893	0.4214	0.0858	0.347652	CESC	0.8441	unedited	edited	edited	unedited	unedited	edited
TCGA-FU-A770-01	0.8832	0.8032	NA	0.0664	0.41958	CESC	NA	edited	edited	unassigned	unedited	unedited	unassigned
TCGA-GH-A9DA-01	0.6479	0.6058	0.1858	-0.0116	0.478521	CESC	Inf	edited	edited	edited	unedited	edited	unassigned
TCGA-HG-A2PA-01	1.0329	0.9824	NA	0.1536	0.320679	CESC	Inf	unedited	edited	unassigned	unedited	unedited	unassigned
TCGA-HG-A9SC-01	0.864	0.8658	0.9101	0.1992	0.253746	CESC	0.1493	edited	edited	edited	unedited	unedited	edited
TCGA-HM-A3JJ-01	1.2368	1.2012	NA	0.7601	0.0869131	CESC	NA	unedited	unedited	unassigned	unedited	unedited	unassigned
TCGA-HM-A3JK-01	0.8445	0.7885	0.3006	-0.052	0.420579	CESC	1.0922	edited	edited	edited	unedited	edited	unedited
TCGA-HM-A6W2-01	0.9163	0.8593	0.9574	0.078	0.361638	CESC	Inf	edited	edited	edited	unedited	unedited	unassigned
TCGA-IR-A3LA-01	1.0154	0.9686	0.844	-0.0307	0.290709	CESC	1.3232	unedited	edited	edited	unedited	edited	unedited
TCGA-IR-A3LB-01	0.8652	0.7781	0.8758	-0.0185	0.455544	CESC	NA	edited	edited	edited	unedited	edited	unassigned
TCGA-IR-A3LC-01	1.2384	1.2407	0.5741	0.6212	0.0599401	CESC	Inf	unedited	unedited	edited	unedited	unedited	unassigned
TCGA-IR-A3LF-01	1.069	0.9731	0.9008	0.0207	0.460539	CESC	1.113	unedited	edited	edited	unedited	unedited	unedited
TCGA-IR-A3LH-01	0.8899	0.8321	1.2043	0.0518	0.253746	CESC	1.1594	edited	edited	unedited	unedited	unedited	unedited
TCGA-IR-A3LI-01	1.0578	0.9615	0.7215	-0.0383	0.367632	CESC	0.8818	unedited	edited	edited	unedited	edited	edited
TCGA-IR-A3LK-01	1.0409	0.9854	1.0741	-0.0615	0.134865	CESC	1.7178	unedited	edited	unedited	unedited	edited	unedited
TCGA-IR-A3LL-01	0.9772	0.9165	1.7855	-0.0304	0.417582	CESC	2.277	edited	edited	unedited	unedited	edited	unedited
TCGA-JW-A5VG-01	0.5742	0.5364	NA	-0.4444	0.214785	CESC	Inf	edited	edited	unassigned	unedited	edited	unassigned
TCGA-JW-A5VH-01	0.9391	0.8735	NA	0.1979	0.212787	CESC	Inf	edited	edited	unassigned	unedited	unedited	unassigned
TCGA-JW-A5VI-01	0.8799	0.8642	NA	-0.0352	0.447552	CESC	Inf	edited	edited	unassigned	unedited	edited	unassigned
TCGA-JW-A5VJ-01	1.0458	0.9471	0.779	0.0467	0.417582	CESC	2.4431	unedited	edited	edited	unedited	unedited	unedited
TCGA-JW-A5VK-01	0.9629	0.8301	0.5012	0.2064	0.14985	CESC	Inf	edited	edited	edited	unedited	unedited	unassigned
TCGA-JW-A5VL-01	1.0575	1.0202	0.7883	0.0284	0.224775	CESC	0.7704	unedited	unedited	edited	unedited	unedited	edited
TCGA-JW-A69B-01	1.0678	0.9059	NA	0.0717	0.40959	CESC	NA	unedited	edited	unassigned	unedited	unedited	unassigned
TCGA-JW-A852-01	0.9495	0.8513	1.0499	-0.1016	0.337662	CESC	Inf	edited	edited	unedited	unedited	edited	unassigned
TCGA-JW-AAVH-01	1.0155	0.9077	0.4735	-0.18	0.201798	CESC	0.334	unedited	edited	edited	unedited	edited	edited
TCGA-JX-A3PZ-01	1.1418	1.0832	0.9688	-0.2197	0.217782	CESC	NA	unedited	unedited	edited	unedited	edited	unassigned
TCGA-JX-A3Q0-01	1.0047	0.9163	1.0438	0.0145	0.466533	CESC	1.1046	unedited	edited	unedited	unedited	unedited	unedited
TCGA-JX-A3Q8-01	1.1961	1.0721	NA	0.5936	0.126873	CESC	0.1036	unedited	unedited	unassigned	unedited	unedited	edited
TCGA-JX-A5QV-01	1.1338	1.0254	0.3022	0.2295	0.155844	CESC	Inf	unedited	unedited	edited	unedited	unedited	unassigned
TCGA-LP-A4AU-01	0.9377	0.8564	0	-0.2	0.160839	CESC	0.5476	edited	edited	edited	unedited	edited	edited
TCGA-LP-A4AV-01	0.8403	0.7949	0.7737	-0.0472	0.394605	CESC	1.0762	edited	edited	edited	unedited	edited	unedited
TCGA-LP-A4AW-01	0.9864	0.9869	1.2877	-0.1589	0.20979	CESC	1.1552	edited	edited	unedited	unedited	edited	unedited
TCGA-LP-A4AX-01	1.0994	1.0912	0	-0.061	0.452547	CESC	Inf	unedited	unedited	edited	unedited	edited	unassigned
TCGA-LP-A5U2-01	0.977	0.9809	0.378	0.0601	0.367632	CESC	1.4107	edited	edited	edited	unedited	unedited	unedited
TCGA-LP-A5U3-01	1.0757	0.959	0.3118	0.8866	0.010989	CESC	1.1086	unedited	edited	edited	unedited	unedited	unedited
TCGA-LP-A7HU-01	0.8992	0.8292	0.7283	-0.117	0.228771	CESC	Inf	edited	edited	edited	unedited	edited	unassigned
TCGA-MA-AA3W-01	1.0708	0.968	0.1194	0.2476	0.221778	CESC	Inf	unedited	edited	edited	unedited	unedited	unassigned
TCGA-MA-AA3X-01	1.2239	1.2108	0.2692	-0.4375	0.03996	CESC	NA	unedited	unedited	edited	edited	edited	unassigned
TCGA-MA-AA3Y-01	0.8784	0.807	0.7902	-0.1068	0.208791	CESC	0.3875	edited	edited	edited	unedited	edited	edited
TCGA-MA-AA3Z-01	1.0158	0.956	0.6292	0.0251	0.44955	CESC	2.04	unedited	edited	edited	unedited	unedited	unedited
TCGA-MA-AA41-01	0.8918	0.8642	0.7333	-0.0427	0.416583	CESC	0.9072	edited	edited	edited	unedited	edited	edited
TCGA-MA-AA42-01	0.9758	0.9203	1.0629	0.0838	0.302697	CESC	3.6578	edited	edited	unedited	unedited	unedited	unedited
TCGA-MA-AA43-01	1.0479	0.9665	4.9974	-0.1461	0.27972	CESC	Inf	unedited	edited	unedited	unedited	edited	unassigned
TCGA-MU-A5YI-01	0.877	0.8029	0.3289	0.6443	0.015984	CESC	0	edited	edited	edited	unedited	unedited	edited
TCGA-MU-A8JM-01	0.9028	0.8319	1.1949	-0.0036	0.492507	CESC	0.9543	edited	edited	unedited	unedited	edited	edited
TCGA-MY-A913-01	0.8478	0.7833	2.3685	0.1113	0.24975	CESC	1.7287	edited	edited	unedited	unedited	unedited	unedited
TCGA-PN-A8MA-01	1.0073	0.9354	0.9084	-0.1575	0.132867	CESC	0.3469	unedited	edited	edited	unedited	edited	edited
TCGA-Q1-A5R1-01	0.8556	0.7445	0.8575	-0.1497	0.304695	CESC	0.372	edited	edited	edited	unedited	edited	edited
TCGA-Q1-A5R2-01	1.0169	0.9195	0.508	-0.1385	0.127872	CESC	0.6965	unedited	edited	edited	unedited	edited	edited
TCGA-Q1-A5R3-01	1.0069	0.8655	0.5357	-0.2759	0.0879121	CESC	0.6538	unedited	edited	edited	unedited	edited	edited
TCGA-Q1-A6DT-01	1.0814	1.0367	0.4827	0.017	0.470529	CESC	0.5474	unedited	unedited	edited	unedited	unedited	edited
TCGA-Q1-A6DV-01	0.8104	0.7343	1.3786	0.3149	0.225774	CESC	Inf	edited	edited	unedited	unedited	unedited	unassigned
TCGA-Q1-A6DW-01	1.0505	0.9291	1.0022	-0.1996	0.176823	CESC	Inf	unedited	edited	unedited	unedited	edited	unassigned
TCGA-Q1-A73O-01	0.991	0.9484	0.8533	-0.0622	0.0699301	CESC	0.7579	edited	edited	edited	unedited	edited	edited
TCGA-Q1-A73P-01	0.9342	0.8636	0.7953	0.1817	0.031968	CESC	1.7497	edited	edited	edited	unedited	unedited	unedited
TCGA-Q1-A73Q-01	1.1282	0.9671	1.2342	-0.3961	0.0839161	CESC	Inf	unedited	edited	unedited	unedited	edited	unassigned
TCGA-Q1-A73R-01	1.0307	0.9923	1.2342	-0.3278	0.105894	CESC	Inf	unedited	edited	unedited	unedited	edited	unassigned
TCGA-Q1-A73S-01	0.8224	0.7084	NA	0.2675	0.343656	CESC	NA	edited	edited	unassigned	unedited	unedited	unassigned
TCGA-R2-A69V-01	0.9853	0.9582	1.1834	0.1044	0.297702	CESC	0.9864	edited	edited	unedited	unedited	unedited	edited
TCGA-RA-A741-01	1.3069	1.0475	NA	0.3648	0.221778	CESC	Inf	unedited	unedited	unassigned	unedited	unedited	unassigned
TCGA-UC-A7PD-01	0.9674	0.9202	1.3122	-0.1295	0.338661	CESC	0.3338	edited	edited	unedited	unedited	edited	edited
TCGA-UC-A7PF-01	1.0301	0.9347	0.5883	0.1214	0.101898	CESC	0.4772	unedited	edited	edited	unedited	unedited	edited
TCGA-UC-A7PG-01	1.1153	0.997	1.4256	0.1048	0.298701	CESC	3.7062	unedited	edited	unedited	unedited	unedited	unedited
TCGA-UC-A7PI-01	1.0667	0.8933	2.079	-0.0218	0.472527	CESC	0.5971	unedited	edited	unedited	unedited	edited	edited
TCGA-VS-A8EB-01	1.1011	1.0543	2.5718	0.0263	0.455544	CESC	0.2264	unedited	unedited	unedited	unedited	unedited	edited
TCGA-VS-A8EC-01	1.1097	1.0184	0.7058	0.1012	0.23976	CESC	0.4187	unedited	unedited	edited	unedited	unedited	edited
TCGA-VS-A8EG-01	1.0124	0.9813	0.2387	-0.2164	0.250749	CESC	0.2624	unedited	edited	edited	unedited	edited	edited
TCGA-VS-A8EH-01	1.0692	0.9864	0.7512	0.2136	0.191808	CESC	0.3193	unedited	edited	edited	unedited	unedited	edited
TCGA-VS-A8EI-01	0.713	0.7096	NA	-0.1117	0.304695	CESC	0.7562	edited	edited	unassigned	unedited	edited	edited
TCGA-VS-A8EJ-01	0.9626	0.9365	0.5786	-0.0396	0.421578	CESC	0.2097	edited	edited	edited	unedited	edited	edited
TCGA-VS-A8EL-01	1.0208	0.9346	0.9433	-0.0021	0.495504	CESC	0.625	unedited	edited	edited	unedited	edited	edited
TCGA-VS-A8Q8-01	0.8707	0.7936	0.5442	0.112	0.260739	CESC	Inf	edited	edited	edited	unedited	unedited	unassigned
TCGA-VS-A8Q9-01	1.1811	1.0482	0.8217	0.0757	0.352647	CESC	Inf	unedited	unedited	edited	unedited	unedited	unassigned
TCGA-VS-A8QA-01	1.1326	1.0166	1.5202	0.2485	0.0719281	CESC	0.589	unedited	unedited	unedited	unedited	unedited	edited
TCGA-VS-A8QC-01	0.9853	0.9594	0.8793	0.0388	0.441558	CESC	0.4742	edited	edited	edited	unedited	unedited	edited
TCGA-VS-A8QF-01	0.9824	0.936	2.945	-0.1134	0.300699	CESC	Inf	edited	edited	unedited	unedited	edited	unassigned
TCGA-VS-A8QH-01	0.9859	1.0116	1.271	0.0624	0.425574	CESC	Inf	edited	unedited	unedited	unedited	unedited	unassigned
TCGA-VS-A8QM-01	0.9123	0.8135	0.2942	0.0482	0.360639	CESC	0	edited	edited	edited	unedited	unedited	edited
TCGA-VS-A94W-01	0.9497	0.9239	0.4954	0.009	0.463536	CESC	Inf	edited	edited	edited	unedited	unedited	unassigned
TCGA-VS-A94X-01	0.6893	0.6442	0.2701	-0.1526	0.0539461	CESC	0.2555	edited	edited	edited	unedited	edited	edited
TCGA-VS-A94Y-01	1.0991	1.0294	0.6655	-0.2077	0.23976	CESC	Inf	unedited	unedited	edited	unedited	edited	unassigned
TCGA-VS-A94Z-01	1.0366	0.9971	0.6672	0.115	0.0769231	CESC	0.6868	unedited	edited	edited	unedited	unedited	edited
TCGA-VS-A950-01	0.8884	0.8156	1.9485	0.022	0.432567	CESC	Inf	edited	edited	unedited	unedited	unedited	unassigned
TCGA-VS-A952-01	0.9785	0.8874	6.1824	-0.0014	0.481518	CESC	Inf	edited	edited	unedited	unedited	edited	unassigned
TCGA-VS-A953-01	1.0567	1.0388	1.7208	0.0355	0.381618	CESC	0.5391	unedited	unedited	unedited	unedited	unedited	edited
TCGA-VS-A954-01	0.7856	0.7292	NA	-0.0291	0.503497	CESC	1.7598	edited	edited	unassigned	unedited	edited	unedited
TCGA-VS-A957-01	0.9556	0.8564	0.3226	-0.181	0.313686	CESC	0.1686	edited	edited	edited	unedited	edited	edited
TCGA-VS-A958-01	0.9119	0.8554	0.8303	-0.0635	0.0689311	CESC	1.056	edited	edited	edited	unedited	edited	unedited
TCGA-VS-A959-01	0.9482	0.8233	0.5537	-0.0662	0.326673	CESC	0.7455	edited	edited	edited	unedited	edited	edited
TCGA-VS-A9U5-01	0.9857	0.8778	5.329	-0.0859	0.372627	CESC	Inf	edited	edited	unedited	unedited	edited	unassigned
TCGA-VS-A9U6-01	1.0965	1.0169	0.8373	0.1235	0.100899	CESC	0.7006	unedited	unedited	edited	unedited	unedited	edited
TCGA-VS-A9U7-01	0.9872	0.9213	1.7418	-0.3257	0.003996	CESC	0.7943	edited	edited	unedited	edited	edited	edited
TCGA-VS-A9UA-01	1.007	0.9207	0.7296	-0.0699	0.308691	CESC	3.103	unedited	edited	edited	unedited	edited	unedited
TCGA-VS-A9UB-01	1.0894	1.039	0.737	0.1221	0.242757	CESC	0.1411	unedited	unedited	edited	unedited	unedited	edited
TCGA-VS-A9UC-01	0.8994	0.8535	1.2349	0.0922	0.258741	CESC	3.3974	edited	edited	unedited	unedited	unedited	unedited
TCGA-VS-A9UD-01	0.9641	0.9218	1.3306	-0.0223	0.441558	CESC	1.4955	edited	edited	unedited	unedited	edited	unedited
TCGA-VS-A9UH-01	0.9157	0.908	0.8298	0.0637	0.244755	CESC	Inf	edited	edited	edited	unedited	unedited	unassigned
TCGA-VS-A9UI-01	0.9725	0.8796	0.6152	-0.0168	0.458541	CESC	1.1081	edited	edited	edited	unedited	edited	unedited
TCGA-VS-A9UJ-01	0.93	0.8772	0.3284	0.0429	0.3996	CESC	3.8439	edited	edited	edited	unedited	unedited	unedited
TCGA-VS-A9UL-01	1.1401	1.0582	1.1278	-0.0745	0.328671	CESC	Inf	unedited	unedited	unedited	unedited	edited	unassigned
TCGA-VS-A9UM-01	0.9049	0.8766	0.0641	-0.1142	0.308691	CESC	0	edited	edited	edited	unedited	edited	edited
TCGA-VS-A9UO-01	0.8979	0.7834	NA	0.0536	0.486513	CESC	Inf	edited	edited	unassigned	unedited	unedited	unassigned
TCGA-VS-A9UP-01	0.9418	0.9019	2.2087	0.0949	0.298701	CESC	0.7411	edited	edited	unedited	unedited	unedited	edited
TCGA-VS-A9UQ-01	0.8063	0.6185	NA	-0.3988	0.472527	CESC	Inf	edited	edited	unassigned	unedited	edited	unassigned
TCGA-VS-A9UR-01	1.1423	1.0165	1.6588	-0.431	0.014985	CESC	1.8913	unedited	unedited	unedited	edited	edited	unedited
TCGA-VS-A9UT-01	0.7824	0.7514	0	0.1335	0.33966	CESC	Inf	edited	edited	edited	unedited	unedited	unassigned
TCGA-VS-A9UU-01	0.9537	0.8774	NA	-0.1714	0.599401	CESC	0.6824	edited	edited	unassigned	unedited	edited	edited
TCGA-VS-A9UV-01	0.8875	0.8295	1.0588	0.0243	0.426573	CESC	Inf	edited	edited	unedited	unedited	unedited	unassigned
TCGA-VS-A9UY-01	0.9862	0.9466	0.7541	-0.0011	0.492507	CESC	1.0805	edited	edited	edited	unedited	edited	unedited
TCGA-VS-A9UZ-01	0.9721	0.8668	1.0385	0.0518	0.370629	CESC	0.3007	edited	edited	unedited	unedited	unedited	edited
TCGA-VS-A9V0-01	1.1518	1.0378	1.5651	0.1073	0.346653	CESC	Inf	unedited	unedited	unedited	unedited	unedited	unassigned
TCGA-VS-A9V1-01	0.76	0.8011	0.7963	-0.283	0.171828	CESC	1.5316	edited	edited	edited	unedited	edited	unedited
TCGA-VS-A9V2-01	1.0694	1.0515	0.2941	0.0791	0.398601	CESC	Inf	unedited	unedited	edited	unedited	unedited	unassigned
TCGA-VS-A9V3-01	1.0146	0.9441	0.5116	-0.0914	0.304695	CESC	0.8979	unedited	edited	edited	unedited	edited	edited
TCGA-VS-A9V4-01	0.989	0.9743	0.5074	0.265	0.014985	CESC	Inf	edited	edited	edited	unedited	unedited	unassigned
TCGA-VS-A9V5-01	0.8066	0.7594	0.8097	-0.2383	0.032967	CESC	0.1802	edited	edited	edited	edited	edited	edited
TCGA-VS-AA62-01	1.1147	1.1578	3.0214	0.0965	0.388611	CESC	1.4827	unedited	unedited	unedited	unedited	unedited	unedited
TCGA-WL-A834-01	0.9973	0.9353	0.3857	-0.0588	0.384615	CESC	Inf	edited	edited	edited	unedited	edited	unassigned
TCGA-XS-A8TJ-01	0.8566	0.7577	0.4648	0.1098	0.227772	CESC	1.643	edited	edited	edited	unedited	unedited	unedited
TCGA-ZJ-A8QO-01	1.0076	0.9602	0.9936	0.0519	0.444555	CESC	Inf	unedited	edited	edited	unedited	unedited	unassigned
TCGA-ZJ-A8QR-01	0.8125	0.7736	0.7392	0.1519	0.167832	CESC	0.2645	edited	edited	edited	unedited	unedited	edited
TCGA-ZJ-AAX4-01	1.3922	1.2595	2.9962	-0.3497	0.0979021	CESC	0.3496	unedited	unedited	unedited	unedited	edited	edited
TCGA-ZJ-AAX8-01	1.0659	0.913	2.5902	-0.3418	0.044955	CESC	0.8176	unedited	edited	unedited	edited	edited	edited
TCGA-ZJ-AAXA-01	0.8639	0.8396	0.1849	0.1693	0.380619	CESC	0.4653	edited	edited	edited	unedited	unedited	edited
TCGA-ZJ-AAXB-01	0.9019	0.8354	1.0359	-0.1372	0.17982	CESC	0.5362	edited	edited	unedited	unedited	edited	edited
TCGA-ZJ-AAXD-01	0.7729	0.7851	0.9064	0.2484	0.24975	CESC	0.1994	edited	edited	edited	unedited	unedited	edited
TCGA-ZJ-AAXF-01	1.0436	0.9599	0.7531	0.2563	0.0579421	CESC	0.7613	unedited	edited	edited	unedited	unedited	edited
TCGA-ZJ-AAXI-01	0.7269	0.7027	0.895	-0.1452	0.304695	CESC	NA	edited	edited	edited	unedited	edited	unassigned
TCGA-ZJ-AAXJ-01	0.8462	0.7823	0.416	0.3624	0.016983	CESC	0.8603	edited	edited	edited	unedited	unedited	edited
TCGA-ZJ-AAXN-01	1.0592	1.0243	2.0099	0.2008	0.248751	CESC	Inf	unedited	unedited	unedited	unedited	unedited	unassigned
TCGA-ZJ-AAXT-01	0.8061	0.7361	0.6563	0.0225	0.454545	CESC	0.3602	edited	edited	edited	unedited	unedited	edited
TCGA-ZJ-AAXU-01	0.8384	0.7586	0.572	-0.1282	0.20979	CESC	2.8267	edited	edited	edited	unedited	edited	unedited
TCGA-ZJ-AB0H-01	0.7941	0.7433	0.9044	-0.0537	0.34965	CESC	1.2481	edited	edited	edited	unedited	edited	unedited
TCGA-ZJ-AB0I-01	1.0623	1.1011	NA	0.2517	0.26973	CESC	NA	unedited	unedited	unassigned	unedited	unedited	unassigned
TCGA-ZX-AA5X-01	0.9032	0.8378	4.619	-0.3318	0.0779221	CESC	1.2045	edited	edited	unedited	unedited	edited	unedited
TCGA-3X-AAV9-01	0.5827	0.5319	NA	-0.1639	0.323676	CHOL	Inf	edited	edited	unassigned	unedited	edited	unassigned
TCGA-3X-AAVC-01	1.0214	1.0089	2.1524	0.3136	0.194805	CHOL	Inf	unedited	unedited	unedited	unedited	unedited	unassigned
TCGA-3X-AAVE-01	1.067	1.0252	0.5548	0.0583	0.423576	CHOL	Inf	unedited	unedited	edited	unedited	unedited	unassigned
TCGA-4G-AAZO-01	1.1236	0.9686	NA	1	0.041958	CHOL	NA	unedited	edited	unassigned	unedited	unedited	unassigned
TCGA-4G-AAZT-01	1.0957	1.0438	1.4155	0.2881	0.193806	CHOL	Inf	unedited	unedited	unedited	unedited	unedited	unassigned
TCGA-W5-AA2G-01	0.933	0.8723	NA	0.2941	0.318681	CHOL	NA	edited	edited	unassigned	unedited	unedited	unassigned
TCGA-W5-AA2O-01	0.9414	0.7549	NA	0.304	0.246753	CHOL	NA	edited	edited	unassigned	unedited	unedited	unassigned
TCGA-W5-AA2R-01	NA	0.982	NA	-0.0702	0.415584	CHOL	NA	unassigned	edited	unassigned	unedited	edited	unassigned
TCGA-W5-AA2T-01	1.2838	1.2133	1.1384	-0.3064	0.274725	CHOL	Inf	unedited	unedited	unedited	unedited	edited	unassigned
TCGA-W5-AA2U-01	1.1976	1.155	0.9313	0.376	0.180819	CHOL	Inf	unedited	unedited	edited	unedited	unedited	unassigned
TCGA-W5-AA2X-01	0.8824	0.9025	NA	-0.2886	0.238761	CHOL	Inf	edited	edited	unassigned	unedited	edited	unassigned
TCGA-W5-AA2Z-01	0.7745	0.6525	0.3921	0.9813	0.0659341	CHOL	Inf	edited	edited	edited	unedited	unedited	unassigned
TCGA-W5-AA30-01	1.3013	1.24	0.1701	0.7809	0.0829171	CHOL	Inf	unedited	unedited	edited	unedited	unedited	unassigned
TCGA-W5-AA31-01	1.2113	1.2327	NA	0.98	0.192807	CHOL	NA	unedited	unedited	unassigned	unedited	unedited	unassigned
TCGA-W5-AA33-01	0.8233	0.9304	NA	-0.4751	0.230769	CHOL	NA	edited	edited	unassigned	unedited	edited	unassigned
TCGA-W5-AA34-01	0.7933	0.8406	NA	-0.2648	0.232767	CHOL	NA	edited	edited	unassigned	unedited	edited	unassigned
TCGA-W5-AA36-01	0.9071	0.796	NA	-0.4066	0.10989	CHOL	Inf	edited	edited	unassigned	unedited	edited	unassigned
TCGA-W5-AA39-01	0.8788	0.935	0.5654	-0.0118	0.435564	CHOL	0.5208	edited	edited	edited	unedited	edited	edited
TCGA-W6-AA0S-01	0.6898	0.6964	1.3189	-0.1831	0.392607	CHOL	NA	edited	edited	unedited	unedited	edited	unassigned
TCGA-ZD-A8I3-01	0.6162	0.6219	0.8734	-0.3527	0.343656	CHOL	NA	edited	edited	edited	unedited	edited	unassigned
TCGA-ZH-A8Y1-01	1.0956	1.017	0.6277	-0.1927	0.252747	CHOL	0.5305	unedited	unedited	edited	unedited	edited	edited
TCGA-ZH-A8Y2-01	0.9908	1.0365	NA	-0.0769	0.385614	CHOL	0.2801	edited	unedited	unassigned	unedited	edited	edited
TCGA-ZH-A8Y4-01	1.0556	1.103	NA	-0.2827	0.286713	CHOL	0.4662	unedited	unedited	unassigned	unedited	edited	edited
TCGA-ZH-A8Y5-01	1.2852	1.1657	2.4373	-0.1103	0.460539	CHOL	Inf	unedited	unedited	unedited	unedited	edited	unassigned
TCGA-ZH-A8Y8-01	1.0466	1.1011	NA	-0.2393	0.444555	CHOL	NA	unedited	unedited	unassigned	unedited	edited	unassigned
TCGA-ZU-A8S4-01	0.9855	1.0753	0.7427	0.6787	0.011988	CHOL	Inf	edited	unedited	edited	unedited	unedited	unassigned
TCGA-3L-AA1B-01	1.0255	0.9817	0.7895	-0.0784	0.258741	CRC	0.2661	unedited	edited	edited	unedited	edited	edited
TCGA-4N-A93T-01	1.0074	0.9902	0.2883	-0.008	0.507493	CRC	NA	unedited	edited	edited	unedited	edited	unassigned
TCGA-4T-AA8H-01	0.9523	0.9335	1.1998	0.145	0.156843	CRC	Inf	edited	edited	unedited	unedited	unedited	unassigned
TCGA-5M-AAT4-01	1.0075	1.0147	1.3448	-0.0677	0.281718	CRC	1.5605	unedited	unedited	unedited	unedited	edited	unedited
TCGA-5M-AAT6-01	0.9976	0.9311	1.0573	-0.0257	0.120879	CRC	0.6289	edited	edited	unedited	unedited	edited	edited
TCGA-5M-AATE-01	0.9798	0.9273	1.2206	-0.126	0.113886	CRC	0.8291	edited	edited	unedited	unedited	edited	edited
TCGA-A6-2671-01	0.9599	0.8769	0.525	-0.1443	0.248751	CRC	Inf	edited	edited	edited	unedited	edited	unassigned
TCGA-A6-2674-01	1.0157	0.9963	1.0592	-0.0456	0.376623	CRC	Inf	unedited	edited	unedited	unedited	edited	unassigned
TCGA-A6-2675-01	0.966	0.931	1.351	0.0137	0.444555	CRC	Inf	edited	edited	unedited	unedited	unedited	unassigned
TCGA-A6-2677-01	1.0072	1.0054	0.9202	-0.1858	0.114885	CRC	2.5909	unedited	unedited	edited	unedited	edited	unedited
TCGA-A6-2681-01	0.9197	0.9779	0.5243	-0.3657	0.027972	CRC	NA	edited	edited	edited	edited	edited	unassigned
TCGA-A6-2684-01	1.1077	1.0605	1.4291	-0.1791	0.108891	CRC	Inf	unedited	unedited	unedited	unedited	edited	unassigned
TCGA-A6-2685-01	0.9418	0.8882	0.45	-0.2838	0.0589411	CRC	NA	edited	edited	edited	unedited	edited	unassigned
TCGA-A6-2686-01	0.9368	0.8748	0.9103	-0.029	0.262737	CRC	1.1409	edited	edited	edited	unedited	edited	unedited
TCGA-A6-3809-01	0.9916	0.9533	0.7461	0.0358	0.260739	CRC	1.1239	edited	edited	edited	unedited	unedited	unedited
TCGA-A6-3810-01	1.1209	1.0886	0.7817	-0.1706	0.0709291	CRC	0.7043	unedited	unedited	edited	unedited	edited	edited
TCGA-A6-4105-01	1.046	1.0248	0.93	0.0145	0.451548	CRC	1.5491	unedited	unedited	edited	unedited	unedited	unedited
TCGA-A6-4107-01	1.095	1.0133	0.6369	-0.0486	0.344655	CRC	1.2467	unedited	unedited	edited	unedited	edited	unedited
TCGA-A6-5656-01	1.0965	1.0151	1.2037	-0.0697	0.344655	CRC	0.6929	unedited	unedited	unedited	unedited	edited	edited
TCGA-A6-5657-01	0.9412	0.9183	0.8973	0.1135	0.20979	CRC	0.1241	edited	edited	edited	unedited	unedited	edited
TCGA-A6-5659-01	1.0264	0.9747	1.5601	0.0572	0.287712	CRC	0.6586	unedited	edited	unedited	unedited	unedited	edited
TCGA-A6-5660-01	1.0377	0.9814	1.2552	-0.0399	0.403596	CRC	0.5897	unedited	edited	unedited	unedited	edited	edited
TCGA-A6-5661-01	1.0249	0.9598	1.2477	-0.0526	0.103896	CRC	1.0649	unedited	edited	unedited	unedited	edited	unedited
TCGA-A6-5662-01	0.9509	0.935	2.5684	-0.276	0.037962	CRC	Inf	edited	edited	unedited	edited	edited	unassigned
TCGA-A6-5664-01	0.8473	0.7647	0.4701	-0.1754	0.276723	CRC	NA	edited	edited	edited	unedited	edited	unassigned
TCGA-A6-5665-01	1.0393	0.983	1.3411	-0.0159	0.336663	CRC	0.8891	unedited	edited	unedited	unedited	edited	edited
TCGA-A6-5666-01	1.1228	1.0183	0.2086	0.0427	0.372627	CRC	Inf	unedited	unedited	edited	unedited	unedited	unassigned
TCGA-A6-5667-01	1.0709	1.02	0.1523	0.1668	0.172827	CRC	NA	unedited	unedited	edited	unedited	unedited	unassigned
TCGA-A6-6137-01	0.9024	0.8875	1.1741	-0.0793	0.296703	CRC	Inf	edited	edited	unedited	unedited	edited	unassigned
TCGA-A6-6138-01	1.0757	1.0515	1.5348	0.0173	0.471528	CRC	Inf	unedited	unedited	unedited	unedited	unedited	unassigned
TCGA-A6-6142-01	0.9324	0.8849	0.6082	-0.0995	0.307692	CRC	Inf	edited	edited	edited	unedited	edited	unassigned
TCGA-A6-6648-01	0.9917	0.9411	1.2256	0.1516	0.15984	CRC	0.2711	edited	edited	unedited	unedited	unedited	edited
TCGA-A6-6649-01	0.861	0.8058	1.1606	0.0945	0.270729	CRC	0.1859	edited	edited	unedited	unedited	unedited	edited
TCGA-A6-6651-01	1.1731	1.1771	0.9773	0.3259	0.032967	CRC	Inf	unedited	unedited	edited	unedited	unedited	unassigned
TCGA-A6-6652-01	0.9447	0.9269	0.517	-0.2046	0.144855	CRC	0.6669	edited	edited	edited	unedited	edited	edited
TCGA-A6-6653-01	1.0678	1.0019	0.8471	0.0098	0.423576	CRC	1.423	unedited	unedited	edited	unedited	unedited	unedited
TCGA-A6-6654-01	1.0371	0.9494	0.9068	0.1171	0.141858	CRC	0.2987	unedited	edited	edited	unedited	unedited	edited
TCGA-A6-6780-01	1.0183	0.9776	0.9625	-0.0905	0.011988	CRC	0.905	unedited	edited	edited	edited	edited	edited
TCGA-A6-6781-01	0.9569	0.8918	1.1898	-0.0199	0.291708	CRC	1.1421	edited	edited	unedited	unedited	edited	unedited
TCGA-A6-6782-01	0.9765	0.9704	1.9979	-0.244	0.0639361	CRC	1.0237	edited	edited	unedited	unedited	edited	unedited
TCGA-A6-A565-01	1.0685	0.9867	1.4833	0.0061	0.464535	CRC	2.9086	unedited	edited	unedited	unedited	unedited	unedited
TCGA-A6-A566-01	0.9803	0.9654	1.9987	0.0258	0.394605	CRC	1.3483	edited	edited	unedited	unedited	unedited	unedited
TCGA-A6-A567-01	0.954	0.9145	2.103	0.0148	0.472527	CRC	Inf	edited	edited	unedited	unedited	unedited	unassigned
TCGA-A6-A56B-01	0.9508	0.894	0.8882	-0.0556	0.312687	CRC	Inf	edited	edited	edited	unedited	edited	unassigned
TCGA-AA-3489-01	0.91	0.9199	0.6739	0.4221	0.00699301	CRC	0.1217	edited	edited	edited	unedited	unedited	edited
TCGA-AA-3492-01	0.917	0.8832	1.4225	0.0408	0.168831	CRC	1.7169	edited	edited	unedited	unedited	unedited	unedited
TCGA-AA-3496-01	0.803	0.7871	0.3957	-0.1863	0.173826	CRC	0.5907	edited	edited	edited	unedited	edited	edited
TCGA-AA-3502-01	0.9582	0.9639	1.1208	-0.2298	0.016983	CRC	0.7645	edited	edited	unedited	edited	edited	edited
TCGA-AA-3506-01	0.9275	0.8939	1.1074	0.082	0.207792	CRC	1.955	edited	edited	unedited	unedited	unedited	unedited
TCGA-AA-3510-01	0.9819	0.9732	1.6255	0.001	0.486513	CRC	1.0584	edited	edited	unedited	unedited	unedited	unedited
TCGA-AA-3511-01	1.0627	1.0727	0.7445	0.36	0.017982	CRC	0.5642	unedited	unedited	edited	unedited	unedited	edited
TCGA-AA-3522-01	0.9417	0.8972	NA	0.0536	0.613387	CRC	NA	edited	edited	unassigned	unedited	unedited	unassigned
TCGA-AA-3655-01	1.1675	1.0325	0.6255	0.2879	0.0609391	CRC	Inf	unedited	unedited	edited	unedited	unedited	unassigned
TCGA-AA-3660-01	1.0606	1.0004	3.0012	0.0241	0.463536	CRC	Inf	unedited	unedited	unedited	unedited	unedited	unassigned
TCGA-AA-3662-01	1.0956	1.0543	1.9967	0.0825	0.31968	CRC	Inf	unedited	unedited	unedited	unedited	unedited	unassigned
TCGA-AA-3663-01	1.0467	1.0018	1.0221	9e-04	0.4995	CRC	1.1394	unedited	unedited	unedited	unedited	unedited	unedited
TCGA-AA-3697-01	0.9877	0.9939	0.6523	-0.1243	0.121878	CRC	1.0802	edited	edited	edited	unedited	edited	unedited
TCGA-AA-3712-01	1.1673	1.0694	1.1414	-0.0695	0.243756	CRC	0.5061	unedited	unedited	unedited	unedited	edited	edited
TCGA-AA-3713-01	1.0409	0.9911	1.0719	0.022	0.30969	CRC	1.3098	unedited	edited	unedited	unedited	unedited	unedited
TCGA-AA-3947-01	1.0338	0.99	0.8863	-0.0116	0.385614	CRC	1.0057	unedited	edited	edited	unedited	edited	unedited
TCGA-AA-A01P-01	0.9825	0.9332	0.8985	0.0097	0.414585	CRC	0.5546	edited	edited	edited	unedited	unedited	edited
TCGA-AA-A01R-01	0.9759	0.9138	1.0645	0.0512	0.016983	CRC	1.1827	edited	edited	unedited	unedited	unedited	unedited
TCGA-AA-A022-01	1.0224	0.9645	0.8719	-0.0761	0.011988	CRC	1.7348	unedited	edited	edited	edited	edited	unedited
TCGA-AD-5900-01	0.9928	0.9441	0.9541	-0.0463	0.0809191	CRC	0.8713	edited	edited	edited	unedited	edited	edited
TCGA-AD-6548-01	0.9781	0.9786	1.233	0.0281	0.43956	CRC	Inf	edited	edited	unedited	unedited	unedited	unassigned
TCGA-AD-6888-01	0.9738	0.9238	2.1908	0.0648	0.375624	CRC	Inf	edited	edited	unedited	unedited	unedited	unassigned
TCGA-AD-6889-01	0.9767	0.929	1.1581	-0.0405	0.147852	CRC	0.7832	edited	edited	unedited	unedited	edited	edited
TCGA-AD-6890-01	0.8041	0.7642	2.7248	-0.0683	0.326673	CRC	0.8298	edited	edited	unedited	unedited	edited	edited
TCGA-AD-6895-01	1.0547	1.0059	0.9644	-0.0223	0.292707	CRC	1.106	unedited	unedited	edited	unedited	edited	unedited
TCGA-AD-6899-01	0.9937	0.9553	1.3287	0.077	0.327672	CRC	0.755	edited	edited	unedited	unedited	unedited	edited
TCGA-AD-6901-01	0.9422	0.9245	0.4834	-0.0016	0.480519	CRC	0.5012	edited	edited	edited	unedited	edited	edited
TCGA-AD-6963-01	0.9563	0.9214	0.7889	0.0711	0.364635	CRC	Inf	edited	edited	edited	unedited	unedited	unassigned
TCGA-AD-6964-01	1.035	0.9669	1.0288	-0.0586	0.107892	CRC	0.7506	unedited	edited	unedited	unedited	edited	edited
TCGA-AD-6965-01	0.9397	0.9296	1.0276	-0.0916	0.312687	CRC	0.8749	edited	edited	unedited	unedited	edited	edited
TCGA-AD-A5EJ-01	0.9016	0.8496	0.8611	0.0642	0.027972	CRC	0.6018	edited	edited	edited	unedited	unedited	edited
TCGA-AD-A5EK-01	1.0097	0.9904	0.6795	-0.1121	0.201798	CRC	0.6728	unedited	edited	edited	unedited	edited	edited
TCGA-AF-2687-01	1.0093	0.9826	1.7211	0.2772	0.00799201	CRC	Inf	unedited	edited	unedited	unedited	unedited	unassigned
TCGA-AF-2690-01	0.9638	0.9519	0.6312	0.0454	0.398601	CRC	1.2982	edited	edited	edited	unedited	unedited	unedited
TCGA-AF-2693-01	1.0809	1.0096	6.7233	0.0348	0.396603	CRC	Inf	unedited	unedited	unedited	unedited	unedited	unassigned
TCGA-AF-3911-01	0.9756	0.941	1.0714	0.0061	0.491508	CRC	2.2529	edited	edited	unedited	unedited	unedited	unedited
TCGA-AF-4110-01	1.036	0.9645	1.3117	-0.2254	0.0589411	CRC	1.1669	unedited	edited	unedited	unedited	edited	unedited
TCGA-AF-5654-01	1.0698	1.0151	4.0163	-0.0086	0.477522	CRC	Inf	unedited	unedited	unedited	unedited	edited	unassigned
TCGA-AF-6136-01	1.137	1.0572	1.1339	0.0841	0.24975	CRC	0.4226	unedited	unedited	unedited	unedited	unedited	edited
TCGA-AF-6655-01	1.1198	1.0529	1.7586	0.2178	0.1998	CRC	Inf	unedited	unedited	unedited	unedited	unedited	unassigned
TCGA-AF-6672-01	0.8847	0.9074	0.6003	0.0338	0.437562	CRC	Inf	edited	edited	edited	unedited	unedited	unassigned
TCGA-AF-A56K-01	0.7883	0.7648	0.7649	0.0963	0.301698	CRC	Inf	edited	edited	edited	unedited	unedited	unassigned
TCGA-AF-A56L-01	1.05	1.0428	1.0858	0.2694	0.027972	CRC	0.3742	unedited	unedited	unedited	unedited	unedited	edited
TCGA-AF-A56N-01	0.8631	0.8622	0.5831	0.1083	0.225774	CRC	0.3889	edited	edited	edited	unedited	unedited	edited
TCGA-AG-3591-01	1.0296	0.9672	1.2033	0.151	0.216783	CRC	0.5006	unedited	edited	unedited	unedited	unedited	edited
TCGA-AG-3592-01	1.0341	0.9898	1.1844	-0.066	0.237762	CRC	2.1424	unedited	edited	unedited	unedited	edited	unedited
TCGA-AG-3725-01	1.066	0.974	0.7389	-0.1305	0.284715	CRC	Inf	unedited	edited	edited	unedited	edited	unassigned
TCGA-AG-3731-01	1.049	1.0031	2.4016	-0.1478	0.0739261	CRC	0.1822	unedited	unedited	unedited	unedited	edited	edited
TCGA-AG-3732-01	1.0501	0.9955	1.4001	-0.1379	0.267732	CRC	0.2205	unedited	edited	unedited	unedited	edited	edited
TCGA-AG-3742-01	1.0682	0.9928	1.6171	-0.2041	0.038961	CRC	0.4403	unedited	edited	unedited	edited	edited	edited
TCGA-AG-4021-01	1.1232	1.0396	0.8225	-0.0016	0.488511	CRC	0.6063	unedited	unedited	edited	unedited	edited	edited
TCGA-AG-4022-01	0.949	0.9056	1.0963	0.0972	0.274725	CRC	Inf	edited	edited	unedited	unedited	unedited	unassigned
TCGA-AH-6544-01	1.0448	1.0357	0.7142	-0.1521	0.0939061	CRC	0.4046	unedited	unedited	edited	unedited	edited	edited
TCGA-AH-6643-01	1.0394	0.9718	0.5438	-0.2081	0.0909091	CRC	1.1069	unedited	edited	edited	unedited	edited	unedited
TCGA-AH-6644-01	1.0537	1.005	0.9313	-0.0258	0.416583	CRC	Inf	unedited	unedited	edited	unedited	edited	unassigned
TCGA-AH-6897-01	1.0157	0.9522	0.9376	0.0656	0.324675	CRC	Inf	unedited	edited	edited	unedited	unedited	unassigned
TCGA-AH-6903-01	1.0417	1.0248	0.9528	-0.0975	0.316683	CRC	NA	unedited	unedited	edited	unedited	edited	unassigned
TCGA-AM-5820-01	1.0973	1.0336	0.6776	-0.2022	0.120879	CRC	0.3372	unedited	unedited	edited	unedited	edited	edited
TCGA-AM-5821-01	0.9112	0.8726	1.0155	-0.0589	0.0749251	CRC	1.3317	edited	edited	unedited	unedited	edited	unedited
TCGA-AU-3779-01	1.0431	0.9855	0.5327	-0.0581	0.363636	CRC	2.3432	unedited	edited	edited	unedited	edited	unedited
TCGA-AU-6004-01	0.968	0.9072	0.8842	-0.0226	0.285714	CRC	1.1482	edited	edited	edited	unedited	edited	unedited
TCGA-AY-5543-01	1.066	0.997	1.0443	0.1312	0.162837	CRC	1.3726	unedited	edited	unedited	unedited	unedited	unedited
TCGA-AY-6196-01	0.9387	0.965	0.6475	-0.1162	0.0999001	CRC	0.2406	edited	edited	edited	unedited	edited	edited
TCGA-AY-6197-01	1.0475	0.9955	0.9785	-0.0027	0.492507	CRC	1.5194	unedited	edited	edited	unedited	edited	unedited
TCGA-AY-6386-01	0.9341	0.8715	0.5312	-0.1825	0.0859141	CRC	NA	edited	edited	edited	unedited	edited	unassigned
TCGA-AY-A54L-01	1.0098	0.9406	1.2825	0.2117	0.023976	CRC	0.1967	unedited	edited	unedited	unedited	unedited	edited
TCGA-AY-A69D-01	0.9655	0.899	1.0406	-0.0089	0.473526	CRC	0.5741	edited	edited	unedited	unedited	edited	edited
TCGA-AY-A71X-01	1.0825	1.0223	2.3936	-0.0377	0.413586	CRC	0.2351	unedited	unedited	unedited	unedited	edited	edited
TCGA-AY-A8YK-01	0.9533	0.9387	2.67	0.0223	0.447552	CRC	Inf	edited	edited	unedited	unedited	unedited	unassigned
TCGA-AZ-4308-01	0.9518	0.9358	0.5902	-0.2125	0.161838	CRC	Inf	edited	edited	edited	unedited	edited	unassigned
TCGA-AZ-4323-01	1.1382	1.1623	0.5551	0.4765	0.00799201	CRC	Inf	unedited	unedited	edited	unedited	unedited	unassigned
TCGA-AZ-4614-01	1.0445	1.0165	0.646	-0.0526	0.314685	CRC	0.5323	unedited	unedited	edited	unedited	edited	edited
TCGA-AZ-4615-01	0.9968	0.9372	0.7801	0.0032	0.454545	CRC	1.1736	edited	edited	edited	unedited	unedited	unedited
TCGA-AZ-4616-01	1.0231	0.9325	NA	-0.1927	0.196803	CRC	Inf	unedited	edited	unassigned	unedited	edited	unassigned
TCGA-AZ-4681-01	0.9179	0.8479	1.1936	-0.1442	0.220779	CRC	Inf	edited	edited	unedited	unedited	edited	unassigned
TCGA-AZ-4682-01	1.0622	0.9504	1.1326	0.2158	0.136863	CRC	Inf	unedited	edited	unedited	unedited	unedited	unassigned
TCGA-AZ-5403-01	0.9786	0.9481	1.1758	-0.2552	0.036963	CRC	1.155	edited	edited	unedited	edited	edited	unedited
TCGA-AZ-5407-01	1.0159	0.9477	0.8014	-0.0104	0.473526	CRC	0.4152	unedited	edited	edited	unedited	edited	edited
TCGA-AZ-6598-01	0.9801	0.9222	0.9294	-0.0329	0.143856	CRC	0.7565	edited	edited	edited	unedited	edited	edited
TCGA-AZ-6599-01	1.0003	0.9141	0.5232	0.095	0.14985	CRC	0.6283	unedited	edited	edited	unedited	unedited	edited
TCGA-AZ-6600-01	0.9514	0.9467	0.7343	0.2613	0.017982	CRC	0.3768	edited	edited	edited	unedited	unedited	edited
TCGA-AZ-6601-01	1.0128	0.9472	0.9681	-0.0358	0.0809191	CRC	0.9329	unedited	edited	edited	unedited	edited	edited
TCGA-AZ-6603-01	1.1608	1.0923	1.1103	0.311	0.0669331	CRC	0.7017	unedited	unedited	unedited	unedited	unedited	edited
TCGA-AZ-6605-01	0.8601	0.7919	0.1335	0.0028	0.477522	CRC	0.3712	edited	edited	edited	unedited	unedited	edited
TCGA-AZ-6606-01	0.9548	0.9117	2.8911	0.1296	0.231768	CRC	1.7488	edited	edited	unedited	unedited	unedited	unedited
TCGA-AZ-6607-01	0.7748	0.7728	1.5311	-0.1166	0.284715	CRC	Inf	edited	edited	unedited	unedited	edited	unassigned
TCGA-AZ-6608-01	0.9701	0.9633	0.4888	-0.1639	0.117882	CRC	Inf	edited	edited	edited	unedited	edited	unassigned
TCGA-CA-5254-01	1.0405	1.0119	0.8892	-0.0967	0.272727	CRC	0.9898	unedited	unedited	edited	unedited	edited	edited
TCGA-CA-5255-01	0.7994	0.8174	0.1411	-0.1747	0.233766	CRC	Inf	edited	edited	edited	unedited	edited	unassigned
TCGA-CA-5256-01	0.9188	0.8797	2.6824	-0.0896	0.318681	CRC	0.4329	edited	edited	unedited	unedited	edited	edited
TCGA-CA-5796-01	0.9602	0.9363	0.7622	-0.2475	0.112887	CRC	0	edited	edited	edited	unedited	edited	edited
TCGA-CA-5797-01	0.9912	0.98	0.337	-0.2299	0.0889111	CRC	Inf	edited	edited	edited	unedited	edited	unassigned
TCGA-CA-6715-01	0.8923	0.9066	3.3415	-0.0414	0.426573	CRC	Inf	edited	edited	unedited	unedited	edited	unassigned
TCGA-CA-6716-01	0.9972	0.9265	1.8136	0.0345	0.371628	CRC	Inf	edited	edited	unedited	unedited	unedited	unassigned
TCGA-CA-6718-01	0.9984	1.0104	1.2494	-0.0074	0.402597	CRC	1.021	edited	unedited	unedited	unedited	edited	unedited
TCGA-CA-6719-01	0.9947	0.9509	0.7815	-0.0176	0.45954	CRC	1.2226	edited	edited	edited	unedited	edited	unedited
TCGA-CI-6619-01	0.9834	0.9414	0.908	0.2167	0.116883	CRC	Inf	edited	edited	edited	unedited	unedited	unassigned
TCGA-CI-6620-01	0.8117	0.771	1.6372	-0.1119	0.277722	CRC	Inf	edited	edited	unedited	unedited	edited	unassigned
TCGA-CI-6621-01	1.0735	1.0473	1.2806	-0.303	0.0509491	CRC	0.3654	unedited	unedited	unedited	unedited	edited	edited
TCGA-CI-6622-01	1.0879	0.9775	1.0557	0.2277	0.0899101	CRC	1.9799	unedited	edited	unedited	unedited	unedited	unedited
TCGA-CI-6623-01	0.9477	0.8693	1.8012	0.0722	0.340659	CRC	Inf	edited	edited	unedited	unedited	unedited	unassigned
TCGA-CI-6624-01	1.0974	1.1154	2.3237	0.0075	0.462537	CRC	0.3893	unedited	unedited	unedited	unedited	unedited	edited
TCGA-CK-4947-01	1.0644	1.0134	5.3067	0.3852	0.001998	CRC	Inf	unedited	unedited	unedited	unedited	unedited	unassigned
TCGA-CK-4948-01	0.7629	0.7531	1.518	-0.053	0.366633	CRC	Inf	edited	edited	unedited	unedited	edited	unassigned
TCGA-CK-4950-01	1.084	1.0603	1.2299	0.1809	0.025974	CRC	Inf	unedited	unedited	unedited	unedited	unedited	unassigned
TCGA-CK-4951-01	1.0327	0.9685	0.9859	-0.0139	0.306693	CRC	1.2806	unedited	edited	edited	unedited	edited	unedited
TCGA-CK-4952-01	0.989	0.9351	1.4863	0.0597	0.304695	CRC	2.3343	edited	edited	unedited	unedited	unedited	unedited
TCGA-CK-5912-01	0.9179	0.849	0.9843	0.3101	0.045954	CRC	0.3729	edited	edited	edited	unedited	unedited	edited
TCGA-CK-5913-01	1.0668	1.0087	0.9064	0.0385	0.261738	CRC	1.4258	unedited	unedited	edited	unedited	unedited	unedited
TCGA-CK-5914-01	1.0234	1.0061	0.7877	-6e-04	0.477522	CRC	Inf	unedited	unedited	edited	unedited	edited	unassigned
TCGA-CK-5915-01	0.983	0.9488	5.4594	-0.0676	0.338661	CRC	NA	edited	edited	unedited	unedited	edited	unassigned
TCGA-CK-5916-01	1.0557	0.9965	1.286	0.059	0.022977	CRC	1.2642	unedited	edited	unedited	unedited	unedited	unedited
TCGA-CK-6746-01	0.9625	0.9206	1.0425	0.0016	0.447552	CRC	0.7693	edited	edited	unedited	unedited	unedited	edited
TCGA-CK-6747-01	1.0782	0.9867	0.8997	0.1589	0.195804	CRC	Inf	unedited	edited	edited	unedited	unedited	unassigned
TCGA-CK-6748-01	1.062	0.9741	0.7775	-0.2655	0.0979021	CRC	NA	unedited	edited	edited	unedited	edited	unassigned
TCGA-CK-6751-01	1.0178	0.9561	0.895	0.1204	0.176823	CRC	1.7305	unedited	edited	edited	unedited	unedited	unedited
TCGA-CL-4957-01	0.9756	0.9518	0.6578	-0.0907	0.310689	CRC	Inf	edited	edited	edited	unedited	edited	unassigned
TCGA-CL-5917-01	0.8417	0.8081	1.143	0.1136	0.188811	CRC	0.3549	edited	edited	unedited	unedited	unedited	edited
TCGA-CL-5918-01	0.8714	0.8618	2.1935	0.0758	0.2997	CRC	1.9214	edited	edited	unedited	unedited	unedited	unedited
TCGA-CM-4743-01	0.9691	0.9233	0.8049	0.0022	0.492507	CRC	2.0825	edited	edited	edited	unedited	unedited	unedited
TCGA-CM-4744-01	1.0669	1.0672	2.5383	-0.0434	0.410589	CRC	0.7432	unedited	unedited	unedited	unedited	edited	edited
TCGA-CM-4746-01	0.9155	0.8539	0.6826	-0.0324	0.305694	CRC	0.5291	edited	edited	edited	unedited	edited	edited
TCGA-CM-4747-01	0.8964	0.8524	0.3034	0.161	0.183816	CRC	NA	edited	edited	edited	unedited	unedited	unassigned
TCGA-CM-4748-01	0.9609	0.9405	1.0918	0.2665	0.122877	CRC	1.0153	edited	edited	unedited	unedited	unedited	unedited
TCGA-CM-4750-01	0.829	0.7851	0.6145	0.0306	0.418581	CRC	Inf	edited	edited	edited	unedited	unedited	unassigned
TCGA-CM-4751-01	0.9978	0.9302	1.1615	-0.1605	0.162837	CRC	0.3316	edited	edited	unedited	unedited	edited	edited
TCGA-CM-4752-01	1.054	1.0336	2.0269	0.0016	0.498501	CRC	Inf	unedited	unedited	unedited	unedited	unedited	unassigned
TCGA-CM-5341-01	1.0151	0.9883	0.6302	0.0301	0.446553	CRC	0.2645	unedited	edited	edited	unedited	unedited	edited
TCGA-CM-5344-01	0.947	0.9147	1.2855	0.1231	0.248751	CRC	Inf	edited	edited	unedited	unedited	unedited	unassigned
TCGA-CM-5348-01	1.0171	0.9772	0.7815	-0.1612	0.043956	CRC	0.5716	unedited	edited	edited	edited	edited	edited
TCGA-CM-5349-01	0.8592	0.8085	0.9255	0.0645	0.315684	CRC	Inf	edited	edited	edited	unedited	unedited	unassigned
TCGA-CM-5860-01	0.994	0.9254	0.5894	-0.0501	0.37962	CRC	1.6868	edited	edited	edited	unedited	edited	unedited
TCGA-CM-5861-01	1.025	0.9653	1.0169	-0.0267	0.293706	CRC	1.0979	unedited	edited	unedited	unedited	edited	unedited
TCGA-CM-5862-01	0.9722	0.9145	0.4503	-0.0458	0.362637	CRC	Inf	edited	edited	edited	unedited	edited	unassigned
TCGA-CM-5864-01	1.0327	1.0151	1.2752	-0.0609	0.280719	CRC	0.9895	unedited	unedited	unedited	unedited	edited	edited
TCGA-CM-5868-01	1.0641	0.9725	2.7169	-0.0045	0.495504	CRC	Inf	unedited	edited	unedited	unedited	edited	unassigned
TCGA-CM-6161-01	1.0528	1.0268	0.8315	0.0564	0.353646	CRC	Inf	unedited	unedited	edited	unedited	unedited	unassigned
TCGA-CM-6163-01	0.9519	0.8965	0.836	-0.0115	0.472527	CRC	0.839	edited	edited	edited	unedited	edited	edited
TCGA-CM-6164-01	0.9506	0.9439	2.5869	-0.1091	0.292707	CRC	Inf	edited	edited	unedited	unedited	edited	unassigned
TCGA-CM-6165-01	1.0212	0.9975	0.9524	-0.109	0.276723	CRC	Inf	unedited	edited	edited	unedited	edited	unassigned
TCGA-CM-6166-01	0.9691	0.8966	0.9191	0.003	0.504496	CRC	NA	edited	edited	edited	unedited	unedited	unassigned
TCGA-CM-6167-01	0.8608	0.816	1.0805	0.2132	0.102897	CRC	0.6777	edited	edited	unedited	unedited	unedited	edited
TCGA-CM-6168-01	1.0013	0.9503	0.8139	0.1087	0.146853	CRC	0.8929	unedited	edited	edited	unedited	unedited	edited
TCGA-CM-6169-01	0.9943	0.959	0.9576	0.0799	0.287712	CRC	Inf	edited	edited	edited	unedited	unedited	unassigned
TCGA-CM-6170-01	1.0599	0.9669	1.376	0.313	0.010989	CRC	0.9931	unedited	edited	unedited	unedited	unedited	edited
TCGA-CM-6171-01	0.9962	0.9372	1.1716	-0.0364	0.147852	CRC	0.5724	edited	edited	unedited	unedited	edited	edited
TCGA-CM-6172-01	1.0193	0.9902	0.6521	-0.1369	0.146853	CRC	0.4819	unedited	edited	edited	unedited	edited	edited
TCGA-CM-6674-01	0.9904	0.9249	1.0198	0.0522	0.171828	CRC	0.9712	edited	edited	unedited	unedited	unedited	edited
TCGA-CM-6675-01	1.0669	1.0088	2.5283	-0.0893	0.315684	CRC	Inf	unedited	unedited	unedited	unedited	edited	unassigned
TCGA-CM-6676-01	1.0143	0.923	0.9685	0.0823	0.321678	CRC	Inf	unedited	edited	edited	unedited	unedited	unassigned
TCGA-CM-6677-01	1.0509	1.0018	2.0754	0.1263	0.233766	CRC	0.6996	unedited	unedited	unedited	unedited	unedited	edited
TCGA-CM-6678-01	0.9884	0.9229	0.3605	-0.1897	0.114885	CRC	Inf	edited	edited	edited	unedited	edited	unassigned
TCGA-CM-6679-01	1.0737	0.9235	0.5943	0.0108	0.467532	CRC	Inf	unedited	edited	edited	unedited	unedited	unassigned
TCGA-CM-6680-01	1.1223	0.9958	0.6342	0.2028	0.16983	CRC	1.3918	unedited	edited	edited	unedited	unedited	unedited
TCGA-D5-5537-01	1.0525	1.0148	0.6905	-0.2058	0.0989011	CRC	2.9004	unedited	unedited	edited	unedited	edited	unedited
TCGA-D5-5538-01	0.9479	0.9309	0.862	-0.0707	0.320679	CRC	Inf	edited	edited	edited	unedited	edited	unassigned
TCGA-D5-5539-01	0.9635	0.9024	0.5436	0.0509	0.356643	CRC	0.3098	edited	edited	edited	unedited	unedited	edited
TCGA-D5-5540-01	0.9736	0.9565	0.4524	0.0299	0.410589	CRC	Inf	edited	edited	edited	unedited	unedited	unassigned
TCGA-D5-5541-01	0.9801	0.9079	0.7666	0.3029	0.042957	CRC	NA	edited	edited	edited	unedited	unedited	unassigned
TCGA-D5-6529-01	1.0139	0.9636	1.003	-0.0561	0.347652	CRC	0.4926	unedited	edited	unedited	unedited	edited	edited
TCGA-D5-6530-01	0.959	0.9016	1.0381	-0.0585	0.0639361	CRC	0.3867	edited	edited	unedited	unedited	edited	edited
TCGA-D5-6531-01	0.9847	0.9415	1.0766	-0.0246	0.393606	CRC	Inf	edited	edited	unedited	unedited	edited	unassigned
TCGA-D5-6532-01	1.0475	0.9885	0.8532	0.1002	0.241758	CRC	0.282	unedited	edited	edited	unedited	unedited	edited
TCGA-D5-6533-01	1.031	0.9383	1.6615	0.1107	0.206793	CRC	Inf	unedited	edited	unedited	unedited	unedited	unassigned
TCGA-D5-6534-01	0.9096	0.918	0.9073	-0.071	0.270729	CRC	Inf	edited	edited	edited	unedited	edited	unassigned
TCGA-D5-6535-01	1.0183	0.9931	0.6654	-0.0159	0.417582	CRC	0.8234	unedited	edited	edited	unedited	edited	edited
TCGA-D5-6536-01	1.0087	0.9759	0.9369	-0.1924	0.0999001	CRC	Inf	unedited	edited	edited	unedited	edited	unassigned
TCGA-D5-6537-01	0.9572	0.8976	2.7939	0.0251	0.427572	CRC	Inf	edited	edited	unedited	unedited	unedited	unassigned
TCGA-D5-6538-01	0.9495	0.9167	0.7176	-0.0899	0.225774	CRC	NA	edited	edited	edited	unedited	edited	unassigned
TCGA-D5-6539-01	1.0678	1.0752	1.0732	-0.3313	0.00599401	CRC	0.1793	unedited	unedited	unedited	edited	edited	edited
TCGA-D5-6540-01	1.0173	0.9643	0.9464	0.0151	0.365634	CRC	0.608	unedited	edited	edited	unedited	unedited	edited
TCGA-D5-6541-01	0.9481	0.8853	0.8092	-0.1446	0.154845	CRC	0.7297	edited	edited	edited	unedited	edited	edited
TCGA-D5-6898-01	0.9678	0.939	0.719	0.2292	0.101898	CRC	Inf	edited	edited	edited	unedited	unedited	unassigned
TCGA-D5-6920-01	1.0687	0.984	4.3368	-0.3798	0.001998	CRC	NA	unedited	edited	unedited	edited	edited	unassigned
TCGA-D5-6922-01	0.9917	0.9514	0.7511	-0.1717	0.0599401	CRC	NA	edited	edited	edited	unedited	edited	unassigned
TCGA-D5-6924-01	1.0254	1.0198	0.9805	-0.1625	0.0789211	CRC	Inf	unedited	unedited	edited	unedited	edited	unassigned
TCGA-D5-6926-01	0.9364	0.9025	0.4996	-0.0238	0.433566	CRC	0.6222	edited	edited	edited	unedited	edited	edited
TCGA-D5-6927-01	0.9368	0.8906	0.8506	-0.0052	0.453546	CRC	1.9003	edited	edited	edited	unedited	edited	unedited
TCGA-D5-6928-01	1.0105	0.9598	1.1255	-0.0554	0.04995	CRC	0.5755	unedited	edited	unedited	edited	edited	edited
TCGA-D5-6929-01	0.9708	0.9743	0.5672	-0.0815	0.251748	CRC	1.0738	edited	edited	edited	unedited	edited	unedited
TCGA-D5-6930-01	1.0041	0.9536	1.1487	0.0497	0.150849	CRC	0.761	unedited	edited	unedited	unedited	unedited	edited
TCGA-D5-6931-01	1.0404	1.0435	1.0719	-0.0033	0.48951	CRC	2.4879	unedited	unedited	unedited	unedited	edited	unedited
TCGA-D5-6932-01	0.8862	0.8871	0.4524	0.1114	0.226773	CRC	Inf	edited	edited	edited	unedited	unedited	unassigned
TCGA-D5-7000-01	0.9784	0.9409	0.5435	0.1025	0.25974	CRC	1.176	edited	edited	edited	unedited	unedited	unedited
TCGA-DC-4745-01	1.1205	1.0949	1.8373	0.1176	0.307692	CRC	Inf	unedited	unedited	unedited	unedited	unedited	unassigned
TCGA-DC-4749-01	0.8344	0.8145	0.8713	0.0266	0.431568	CRC	0.9586	edited	edited	edited	unedited	unedited	edited
TCGA-DC-5337-01	1.101	0.9916	1.0306	0.2343	0.0579421	CRC	1.3546	unedited	edited	unedited	unedited	unedited	unedited
TCGA-DC-5869-01	1.082	0.9681	0.6526	-0.2063	0.208791	CRC	Inf	unedited	edited	edited	unedited	edited	unassigned
TCGA-DC-6154-01	1.0653	0.9399	NA	-0.2609	0.216783	CRC	NA	unedited	edited	unassigned	unedited	edited	unassigned
TCGA-DC-6155-01	1.1572	1.179	3.6557	-0.3688	0.032967	CRC	Inf	unedited	unedited	unedited	edited	edited	unassigned
TCGA-DC-6157-01	0.9838	0.9577	0.6737	-0.1731	0.0989011	CRC	1.4544	edited	edited	edited	unedited	edited	unedited
TCGA-DC-6158-01	0.9292	0.8917	1.4945	0.1391	0.136863	CRC	0.3579	edited	edited	unedited	unedited	unedited	edited
TCGA-DC-6160-01	0.8777	0.836	0.4105	-0.2551	0.0579421	CRC	0.1833	edited	edited	edited	unedited	edited	edited
TCGA-DC-6681-01	1.1001	1.0443	1.9416	-0.2631	0.135864	CRC	Inf	unedited	unedited	unedited	unedited	edited	unassigned
TCGA-DC-6682-01	0.8671	0.7898	0.5191	-0.1136	0.206793	CRC	0.3426	edited	edited	edited	unedited	edited	edited
TCGA-DC-6683-01	0.8421	0.8564	NA	0.0111	0.498501	CRC	0.3354	edited	edited	unassigned	unedited	unedited	edited
TCGA-DM-A0X9-01	0.9342	0.8999	0.9154	-0.0527	0.336663	CRC	1.17	edited	edited	edited	unedited	edited	unedited
TCGA-DM-A0XD-01	1.0219	0.9969	1.1177	-0.0045	0.491508	CRC	0.7389	unedited	edited	unedited	unedited	edited	edited
TCGA-DM-A0XF-01	1.0322	0.9973	1.7529	-0.1339	0.220779	CRC	0.1417	unedited	edited	unedited	unedited	edited	edited
TCGA-DM-A1D0-01	0.9657	0.9355	1.8788	-0.1141	0.226773	CRC	0.3659	edited	edited	unedited	unedited	edited	edited
TCGA-DM-A1D4-01	0.9698	0.9545	1.5613	0.1806	0.0789211	CRC	Inf	edited	edited	unedited	unedited	unedited	unassigned
TCGA-DM-A1D6-01	1.029	0.9721	1.1773	-0.0396	0.410589	CRC	NA	unedited	edited	unedited	unedited	edited	unassigned
TCGA-DM-A1D7-01	0.956	0.9445	1.2484	-0.1438	0.194805	CRC	Inf	edited	edited	unedited	unedited	edited	unassigned
TCGA-DM-A1D8-01	1.0638	1.0268	0.4841	0.0665	0.298701	CRC	0.7101	unedited	unedited	edited	unedited	unedited	edited
TCGA-DM-A1D9-01	0.9339	0.9555	0.6789	-0.2198	0.046953	CRC	0.3177	edited	edited	edited	edited	edited	edited
TCGA-DM-A1DA-01	0.8982	0.874	0.6495	-0.0205	0.400599	CRC	0.1714	edited	edited	edited	unedited	edited	edited
TCGA-DM-A1DB-01	0.9924	0.9199	0.4793	-0.1196	0.2997	CRC	NA	edited	edited	edited	unedited	edited	unassigned
TCGA-DM-A1HA-01	0.9293	0.9072	1.4165	0.0323	0.392607	CRC	Inf	edited	edited	unedited	unedited	unedited	unassigned
TCGA-DM-A1HB-01	0.9779	0.9311	0.9497	-0.0106	0.42957	CRC	0.652	edited	edited	edited	unedited	edited	edited
TCGA-DM-A280-01	1.0609	1.0781	1.0683	-0.222	0.0639361	CRC	0	unedited	unedited	unedited	unedited	edited	edited
TCGA-DM-A282-01	1.0058	0.9182	1.6623	0.1994	0.16983	CRC	NA	unedited	edited	unedited	unedited	unedited	unassigned
TCGA-DM-A285-01	1.0703	1.0172	1.0379	-0.1905	0.132867	CRC	1.4842	unedited	unedited	unedited	unedited	edited	unedited
TCGA-DM-A288-01	0.9981	0.9432	1.0925	0.2632	0.0609391	CRC	1.4774	edited	edited	unedited	unedited	unedited	unedited
TCGA-DM-A28A-01	0.8701	0.8281	1.2133	0.0968	0.266733	CRC	1.878	edited	edited	unedited	unedited	unedited	unedited
TCGA-DM-A28C-01	0.9506	0.9571	NA	0.0339	0.442557	CRC	Inf	edited	edited	unassigned	unedited	unedited	unassigned
TCGA-DM-A28E-01	0.9877	0.9297	0.6081	-0.0503	0.397602	CRC	NA	edited	edited	edited	unedited	edited	unassigned
TCGA-DM-A28F-01	0.9965	0.97	1.091	-0.1141	0.108891	CRC	0.8456	edited	edited	unedited	unedited	edited	edited
TCGA-DM-A28G-01	1.0285	0.9523	0.7965	0.0185	0.464535	CRC	1.3604	unedited	edited	edited	unedited	unedited	unedited
TCGA-DM-A28H-01	0.9941	0.9664	1.1068	0.1603	0.148851	CRC	2.0337	edited	edited	unedited	unedited	unedited	unedited
TCGA-DM-A28K-01	1.038	0.9958	0.9677	0.0693	0.314685	CRC	0.2478	unedited	edited	edited	unedited	unedited	edited
TCGA-DM-A28M-01	0.968	0.9055	3.0883	-0.0663	0.347652	CRC	Inf	edited	edited	unedited	unedited	edited	unassigned
TCGA-DT-5265-01	1.0245	0.9567	NA	-0.3554	0.00599401	CRC	Inf	unedited	edited	unassigned	edited	edited	unassigned
TCGA-DY-A0XA-01	0.9924	0.9612	1.0375	0.179	0.105894	CRC	0.554	edited	edited	unedited	unedited	unedited	edited
TCGA-DY-A1DC-01	0.9754	0.9694	1.5559	0.1356	0.14985	CRC	1.5706	edited	edited	unedited	unedited	unedited	unedited
TCGA-DY-A1DD-01	1.0202	0.9943	2.9994	-0.0989	0.291708	CRC	0.8134	unedited	edited	unedited	unedited	edited	edited
TCGA-DY-A1DF-01	0.9463	0.986	1.0026	-0.1539	0.141858	CRC	Inf	edited	edited	unedited	unedited	edited	unassigned
TCGA-DY-A1DG-01	1.0289	0.9817	0.7237	-0.0387	0.376623	CRC	Inf	unedited	edited	edited	unedited	edited	unassigned
TCGA-DY-A1H8-01	0.8715	0.8554	1.1965	-0.2385	0.0709291	CRC	Inf	edited	edited	unedited	unedited	edited	unassigned
TCGA-EF-5830-01	0.9737	0.9231	1.1989	0.2478	0.041958	CRC	0.9076	edited	edited	unedited	unedited	unedited	edited
TCGA-EI-6506-01	1.0341	0.9993	0.6754	0.2993	0.013986	CRC	2.3396	unedited	edited	edited	unedited	unedited	unedited
TCGA-EI-6507-01	1.0536	0.9949	1.0742	-0.0532	0.153846	CRC	0.7799	unedited	edited	unedited	unedited	edited	edited
TCGA-EI-6508-01	0.9801	0.9286	1.0091	0.2045	0.10989	CRC	Inf	edited	edited	unedited	unedited	unedited	unassigned
TCGA-EI-6509-01	0.9984	0.9557	0.572	-0.0653	0.371628	CRC	Inf	edited	edited	edited	unedited	edited	unassigned
TCGA-EI-6510-01	0.9557	0.9137	1.052	0.2435	0.0849151	CRC	0.7931	edited	edited	unedited	unedited	unedited	edited
TCGA-EI-6511-01	1.0496	0.9965	3.5076	0.0374	0.408591	CRC	0.6408	unedited	edited	unedited	unedited	unedited	edited
TCGA-EI-6512-01	0.9867	0.9116	0.7581	0.0616	0.323676	CRC	0.1894	edited	edited	edited	unedited	unedited	edited
TCGA-EI-6513-01	1.0457	1.0469	2.0078	0.0793	0.302697	CRC	0.5037	unedited	unedited	unedited	unedited	unedited	edited
TCGA-EI-6514-01	0.9966	0.9876	1.1931	-0.0027	0.486513	CRC	Inf	edited	edited	unedited	unedited	edited	unassigned
TCGA-EI-6881-01	1.0596	1.0335	1.0961	-0.2589	0.026973	CRC	NA	unedited	unedited	unedited	edited	edited	unassigned
TCGA-EI-6882-01	0.9833	0.9291	1.0728	-0.0297	0.261738	CRC	1.2438	edited	edited	unedited	unedited	edited	unedited
TCGA-EI-6883-01	0.9697	0.8836	0.9203	-0.1055	0.275724	CRC	Inf	edited	edited	edited	unedited	edited	unassigned
TCGA-EI-6884-01	0.9529	0.9029	1.5209	-0.0892	0.283716	CRC	0.1783	edited	edited	unedited	unedited	edited	edited
TCGA-EI-6885-01	1.025	0.9903	3.7505	0.0347	0.41958	CRC	Inf	unedited	edited	unedited	unedited	unedited	unassigned
TCGA-EI-6917-01	0.9765	0.9348	1.6363	0.0297	0.0979021	CRC	1.2063	edited	edited	unedited	unedited	unedited	unedited
TCGA-EI-7002-01	0.9623	0.9691	1.1443	-3e-04	0.493506	CRC	Inf	edited	edited	unedited	unedited	edited	unassigned
TCGA-EI-7004-01	0.984	0.9922	1.3918	-0.1625	0.182817	CRC	0.8653	edited	edited	unedited	unedited	edited	edited
TCGA-F4-6459-01	0.8541	0.8598	0.8887	-0.2019	0.0789211	CRC	Inf	edited	edited	edited	unedited	edited	unassigned
TCGA-F4-6460-01	1.0455	1.0315	0.876	-0.0796	0.26973	CRC	1.1957	unedited	unedited	edited	unedited	edited	unedited
TCGA-F4-6461-01	1.0928	1.0487	2.5358	0.1842	0.110889	CRC	0.6574	unedited	unedited	unedited	unedited	unedited	edited
TCGA-F4-6463-01	1.1336	1.0216	0.9973	0.0983	0.258741	CRC	NA	unedited	unedited	edited	unedited	unedited	unassigned
TCGA-F4-6569-01	0.9649	0.9729	1.1315	-0.0731	0.330669	CRC	1.4728	edited	edited	unedited	unedited	edited	unedited
TCGA-F4-6570-01	1.0399	0.992	0.9469	-0.0305	0.237762	CRC	2.7594	unedited	edited	edited	unedited	edited	unedited
TCGA-F4-6703-01	0.8586	0.8303	0.7417	-0.0324	0.110889	CRC	1.1947	edited	edited	edited	unedited	edited	unedited
TCGA-F4-6704-01	0.9805	0.8931	NA	0.1785	0.318681	CRC	0.6605	edited	edited	unassigned	unedited	unedited	edited
TCGA-F4-6805-01	1.0151	0.9585	0.3737	0.6948	0.002997	CRC	0.2847	unedited	edited	edited	unedited	unedited	edited
TCGA-F4-6806-01	0.8366	0.8252	0.3284	-0.0705	0.35964	CRC	0.2298	edited	edited	edited	unedited	edited	edited
TCGA-F4-6807-01	1.0496	1.0684	1.3495	0.0728	0.326673	CRC	1.0057	unedited	unedited	unedited	unedited	unedited	unedited
TCGA-F4-6808-01	1.0307	1.005	4.1028	-0.2414	0.030969	CRC	0.3038	unedited	unedited	unedited	edited	edited	edited
TCGA-F4-6809-01	0.8716	0.8779	0.519	0.1924	0.138861	CRC	0.4161	edited	edited	edited	unedited	unedited	edited
TCGA-F4-6854-01	1.0182	1.0128	3.1238	-0.1182	0.281718	CRC	1.1412	unedited	unedited	unedited	unedited	edited	unedited
TCGA-F4-6855-01	0.7025	0.6841	0.9149	0.2053	0.105894	CRC	Inf	edited	edited	edited	unedited	unedited	unassigned
TCGA-F4-6856-01	0.898	0.847	1.2914	-0.0346	0.260739	CRC	1.086	edited	edited	unedited	unedited	edited	unedited
TCGA-F5-6464-01	1.0191	0.9926	0.586	0.0785	0.338661	CRC	0.4684	unedited	edited	edited	unedited	unedited	edited
TCGA-F5-6465-01	0.9619	1.0096	0.6705	-0.1622	0.133866	CRC	Inf	edited	unedited	edited	unedited	edited	unassigned
TCGA-F5-6571-01	1.0907	0.9691	0.6504	-0.3713	0.027972	CRC	NA	unedited	edited	edited	edited	edited	unassigned
TCGA-F5-6702-01	1.0695	1.0199	2.9504	0.1731	0.200799	CRC	Inf	unedited	unedited	unedited	unedited	unedited	unassigned
TCGA-F5-6811-01	1.0246	0.9477	0.6548	0.1155	0.281718	CRC	0.302	unedited	edited	edited	unedited	unedited	edited
TCGA-F5-6812-01	0.9567	0.9835	1.4949	0.5558	0.000999001	CRC	Inf	edited	edited	unedited	unedited	unedited	unassigned
TCGA-F5-6813-01	0.9812	0.9247	0.5229	-0.0068	0.467532	CRC	Inf	edited	edited	edited	unedited	edited	unassigned
TCGA-F5-6861-01	0.8991	0.8564	1.5012	-0.2547	0.154845	CRC	Inf	edited	edited	unedited	unedited	edited	unassigned
TCGA-F5-6863-01	0.7957	0.7729	1.4434	0.3405	0.03996	CRC	NA	edited	edited	unedited	unedited	unedited	unassigned
TCGA-F5-6864-01	1.03	1.0296	1.3042	-0.0459	0.417582	CRC	1.1846	unedited	unedited	unedited	unedited	edited	unedited
TCGA-G4-6293-01	1.0953	1.0164	0.893	0.0217	0.410589	CRC	0.4781	unedited	unedited	edited	unedited	unedited	edited
TCGA-G4-6294-01	0.9933	0.9786	1.0704	0.1008	0.178821	CRC	1.6479	edited	edited	unedited	unedited	unedited	unedited
TCGA-G4-6295-01	1.1244	1.0643	4.1947	-0.0274	0.413586	CRC	0.4463	unedited	unedited	unedited	unedited	edited	edited
TCGA-G4-6297-01	0.9911	0.949	1.5022	-0.0294	0.408591	CRC	0.1868	edited	edited	unedited	unedited	edited	edited
TCGA-G4-6298-01	0.9825	0.9154	0.1902	0.2685	0.030969	CRC	2.0162	edited	edited	edited	unedited	unedited	unedited
TCGA-G4-6299-01	1.0494	1.041	0.7657	0.031	0.366633	CRC	0.9639	unedited	unedited	edited	unedited	unedited	edited
TCGA-G4-6302-01	1.0353	0.9755	1.3088	-0.0477	0.12987	CRC	1.536	unedited	edited	unedited	unedited	edited	unedited
TCGA-G4-6303-01	1.0006	0.9446	1.0862	-0.0862	0.267732	CRC	Inf	unedited	edited	unedited	unedited	edited	unassigned
TCGA-G4-6304-01	1.0299	0.9777	0.9839	0.0401	0.175824	CRC	0.6476	unedited	edited	edited	unedited	unedited	edited
TCGA-G4-6306-01	1.0622	0.9825	1.154	-0.2314	0.036963	CRC	Inf	unedited	edited	unedited	edited	edited	unassigned
TCGA-G4-6307-01	1.0643	1.0072	2.3818	0.0098	0.507493	CRC	Inf	unedited	unedited	unedited	unedited	unedited	unassigned
TCGA-G4-6309-01	0.9547	0.9135	0.997	-0.0809	0.144855	CRC	0.5052	edited	edited	edited	unedited	edited	edited
TCGA-G4-6310-01	1.0214	0.9626	1.0718	-0.1803	0.0759241	CRC	Inf	unedited	edited	unedited	unedited	edited	unassigned
TCGA-G4-6311-01	1.0616	1.0523	1.7755	-0.099	0.182817	CRC	0.1567	unedited	unedited	unedited	unedited	edited	edited
TCGA-G4-6314-01	0.952	0.9323	1.135	-0.079	0.242757	CRC	Inf	edited	edited	unedited	unedited	edited	unassigned
TCGA-G4-6315-01	0.9687	0.917	1.2355	0.0841	0.202797	CRC	NA	edited	edited	unedited	unedited	unedited	unassigned
TCGA-G4-6317-01	0.88	0.8258	0.4864	0.1494	0.151848	CRC	0.1726	edited	edited	edited	unedited	unedited	edited
TCGA-G4-6320-01	1.0385	0.9769	1.0066	-0.0169	0.340659	CRC	0.6951	unedited	edited	unedited	unedited	edited	edited
TCGA-G4-6321-01	0.9014	0.8861	2.7965	0.083	0.352647	CRC	Inf	edited	edited	unedited	unedited	unedited	unassigned
TCGA-G4-6322-01	1.0547	0.9705	1.2934	-0.1207	0.24975	CRC	NA	unedited	edited	unedited	unedited	edited	unassigned
TCGA-G4-6323-01	0.8573	0.8492	0.8853	0.0347	0.417582	CRC	0	edited	edited	edited	unedited	unedited	edited
TCGA-G4-6586-01	1.0408	0.984	1.2	0.0192	0.330669	CRC	1.5144	unedited	edited	unedited	unedited	unedited	unedited
TCGA-G4-6588-01	1.0079	0.9534	0.9948	-0.0021	0.476523	CRC	1.2189	unedited	edited	edited	unedited	edited	unedited
TCGA-G4-6625-01	1.0121	0.9968	4.4613	0.3824	0.003996	CRC	2.0009	unedited	edited	unedited	unedited	unedited	unedited
TCGA-G4-6626-01	0.9641	0.9226	0.6951	-0.0385	0.366633	CRC	0.2929	edited	edited	edited	unedited	edited	edited
TCGA-G4-6627-01	0.9854	0.9839	0.4476	0.0455	0.375624	CRC	1.1387	edited	edited	edited	unedited	unedited	unedited
TCGA-G4-6628-01	1.0219	0.9741	0.7139	-0.0505	0.0719281	CRC	1.1041	unedited	edited	edited	unedited	edited	unedited
TCGA-G5-6233-01	1.0768	1.0537	0.8598	-0.0767	0.308691	CRC	0.8928	unedited	unedited	edited	unedited	edited	edited
TCGA-G5-6235-01	1.0404	1.0221	1.3478	0.0213	0.448551	CRC	1.5468	unedited	unedited	unedited	unedited	unedited	unedited
TCGA-G5-6572-01	0.9755	0.9254	4.5717	0.238	0.146853	CRC	Inf	edited	edited	unedited	unedited	unedited	unassigned
TCGA-G5-6641-01	0.9317	0.8838	1.1855	-0.2767	0.100899	CRC	Inf	edited	edited	unedited	unedited	edited	unassigned
TCGA-NH-A50T-01	1.0518	1.0084	0.7223	-0.1151	0.16983	CRC	Inf	unedited	unedited	edited	unedited	edited	unassigned
TCGA-NH-A50U-01	0.9383	0.9316	0.8473	-0.1408	0.212787	CRC	Inf	edited	edited	edited	unedited	edited	unassigned
TCGA-NH-A50V-01	0.9041	0.8667	1.234	-0.126	0.127872	CRC	Inf	edited	edited	unedited	unedited	edited	unassigned
TCGA-NH-A5IV-01	1.0061	0.9466	0.9568	0.0326	0.151848	CRC	0.9407	unedited	edited	edited	unedited	unedited	edited
TCGA-NH-A6GA-01	0.9716	0.9333	1.1643	-0.0829	0.28971	CRC	1.107	edited	edited	unedited	unedited	edited	unedited
TCGA-NH-A6GB-01	1.0233	0.9512	3.7966	-0.048	0.345654	CRC	2.6353	unedited	edited	unedited	unedited	edited	unedited
TCGA-NH-A6GC-01	0.9242	0.9225	1.8022	-0.1265	0.171828	CRC	0.4788	edited	edited	unedited	unedited	edited	edited
TCGA-NH-A8F7-01	0.9698	0.9568	0.659	0.1612	0.126873	CRC	NA	edited	edited	edited	unedited	unedited	unassigned
TCGA-NH-A8F8-01	0.9482	0.93	1.0666	0.1965	0.110889	CRC	0.3419	edited	edited	unedited	unedited	unedited	edited
TCGA-QG-A5YV-01	1.0821	1.0111	1.0887	-0.1562	0.0659341	CRC	Inf	unedited	unedited	unedited	unedited	edited	unassigned
TCGA-QG-A5YW-01	1.0966	1.0377	2.6087	0.0417	0.391608	CRC	Inf	unedited	unedited	unedited	unedited	unedited	unassigned
TCGA-QG-A5YX-01	0.835	0.7829	1.2588	0.1314	0.1998	CRC	Inf	edited	edited	unedited	unedited	unedited	unassigned
TCGA-QG-A5Z1-01	1.01	0.9628	1.4462	-0.0256	0.421578	CRC	0.5467	unedited	edited	unedited	unedited	edited	edited
TCGA-QG-A5Z2-01	1.0394	0.9788	1.05	0.0364	0.202797	CRC	1.7293	unedited	edited	unedited	unedited	unedited	unedited
TCGA-QL-A97D-01	0.9515	0.9242	1.2008	0.0362	0.371628	CRC	0.9883	edited	edited	unedited	unedited	unedited	edited
TCGA-RU-A8FL-01	1.0397	1.0185	4.8969	-0.1148	0.221778	CRC	Inf	unedited	unedited	unedited	unedited	edited	unassigned
TCGA-SS-A7HO-01	0.9798	0.9586	2.4978	0.1238	0.114885	CRC	1.3292	edited	edited	unedited	unedited	unedited	unedited
TCGA-T9-A92H-01	1.045	1.0119	0.5555	0.1414	0.0709291	CRC	1.3631	unedited	unedited	edited	unedited	unedited	unedited
TCGA-WS-AB45-01	1.0363	0.971	0.9523	0.011	0.321678	CRC	1.0326	unedited	edited	edited	unedited	unedited	unedited
TCGA-2H-A9GF-01	1.0778	1.0358	2.9374	0.1422	0.153846	ESCA	0.526	unedited	unedited	unedited	unedited	unedited	edited
TCGA-2H-A9GI-01	1.0075	1.0218	1.4501	0.0158	0.440559	ESCA	0.5068	unedited	unedited	unedited	unedited	unedited	edited
TCGA-2H-A9GJ-01	0.9733	0.9096	1.1971	0.2205	0.120879	ESCA	0.2675	edited	edited	unedited	unedited	unedited	edited
TCGA-2H-A9GK-01	1.0761	1.0446	1.4425	-0.1694	0.116883	ESCA	1.1587	unedited	unedited	unedited	unedited	edited	unedited
TCGA-2H-A9GL-01	0.9207	0.9337	1.0518	0.1559	0.110889	ESCA	0.6928	edited	edited	unedited	unedited	unedited	edited
TCGA-2H-A9GN-01	1.0285	1.0074	0.7258	-0.1943	0.147852	ESCA	0	unedited	unedited	edited	unedited	edited	edited
TCGA-2H-A9GO-01	0.8394	0.8867	1.7179	0.0571	0.388611	ESCA	Inf	edited	edited	unedited	unedited	unedited	unassigned
TCGA-2H-A9GQ-01	1.0212	1.0123	1.1313	0.0604	0.368631	ESCA	0.3886	unedited	unedited	unedited	unedited	unedited	edited
TCGA-2H-A9GR-01	0.9513	0.9434	0.6916	0.2011	0.0589411	ESCA	Inf	edited	edited	edited	unedited	unedited	unassigned
TCGA-IC-A6RE-01	1.0677	1.1003	1.6906	-0.1857	0.034965	ESCA	1.6594	unedited	unedited	unedited	edited	edited	unedited
TCGA-IG-A3I8-01	1.1129	1.0639	0.5971	0.0288	0.434565	ESCA	NA	unedited	unedited	edited	unedited	unedited	unassigned
TCGA-IG-A3Y9-01	1.0402	1.0015	0.6504	0.124	0.10989	ESCA	0.369	unedited	unedited	edited	unedited	unedited	edited
TCGA-IG-A3YA-01	1.1685	1.0766	0.691	-0.0342	0.377622	ESCA	Inf	unedited	unedited	edited	unedited	edited	unassigned
TCGA-IG-A3YB-01	1.0233	1.0194	0.5527	-0.0129	0.472527	ESCA	Inf	unedited	unedited	edited	unedited	edited	unassigned
TCGA-IG-A4P3-01	1.0649	0.9953	1.9225	-0.3276	0.017982	ESCA	0.7089	unedited	edited	unedited	edited	edited	edited
TCGA-IG-A4QS-01	0.992	0.9936	1.9609	-0.0194	0.456543	ESCA	0.6784	edited	edited	unedited	unedited	edited	edited
TCGA-IG-A50L-01	1.0506	1.0316	0.3113	-0.3262	0.124875	ESCA	1.2185	unedited	unedited	edited	unedited	edited	unedited
TCGA-IG-A5B8-01	0.9136	0.8587	0.4771	-0.0893	0.170829	ESCA	1.3712	edited	edited	edited	unedited	edited	unedited
TCGA-IG-A5S3-01	1.1531	1.1387	1.6715	-0.222	0.137862	ESCA	0.1284	unedited	unedited	unedited	unedited	edited	edited
TCGA-IG-A625-01	1.2186	1.0554	0.67	-0.4059	0.110889	ESCA	0.2946	unedited	unedited	edited	unedited	edited	edited
TCGA-IG-A6QS-01	1.162	1.1724	0.7279	0.2556	0.226773	ESCA	0.5631	unedited	unedited	edited	unedited	unedited	edited
TCGA-IG-A8O2-01	0.9679	0.9531	0.8375	-0.0491	0.341658	ESCA	1.1353	edited	edited	edited	unedited	edited	unedited
TCGA-IG-A97I-01	0.9033	0.9125	1.2194	-0.1766	0.167832	ESCA	Inf	edited	edited	unedited	unedited	edited	unassigned
TCGA-JY-A6F8-01	1.1333	1.0331	4.0348	0.2455	0.0599401	ESCA	Inf	unedited	unedited	unedited	unedited	unedited	unassigned
TCGA-JY-A6FA-01	0.8599	0.8598	0.7671	-0.0114	0.471528	ESCA	1.7923	edited	edited	edited	unedited	edited	unedited
TCGA-JY-A6FB-01	0.9625	0.9372	2.3124	-0.0948	0.282717	ESCA	NA	edited	edited	unedited	unedited	edited	unassigned
TCGA-JY-A6FD-01	1.0905	1.0016	0.5435	0.1714	0.141858	ESCA	0.3708	unedited	unedited	edited	unedited	unedited	edited
TCGA-JY-A6FE-01	1.022	0.9543	0.5813	-0.3923	0.0829171	ESCA	Inf	unedited	edited	edited	unedited	edited	unassigned
TCGA-JY-A6FG-01	1.0154	0.9636	0.2746	0.1176	0.162837	ESCA	0.8191	unedited	edited	edited	unedited	unedited	edited
TCGA-JY-A6FH-01	1.0969	1.0253	0.5626	0.046	0.378621	ESCA	0.3512	unedited	unedited	edited	unedited	unedited	edited
TCGA-JY-A938-01	0.9105	0.9056	1.4325	-0.0653	0.325674	ESCA	NA	edited	edited	unedited	unedited	edited	unassigned
TCGA-JY-A939-01	1.035	1.0214	NA	-0.3523	0.0789211	ESCA	Inf	unedited	unedited	unassigned	unedited	edited	unassigned
TCGA-JY-A93D-01	0.9897	0.9521	1.4492	-0.1831	0.177822	ESCA	Inf	edited	edited	unedited	unedited	edited	unassigned
TCGA-JY-A93E-01	1.0809	1.0033	0.3027	0.0909	0.268731	ESCA	0.6107	unedited	unedited	edited	unedited	unedited	edited
TCGA-JY-A93F-01	0.9281	0.9202	0.2091	0.0701	0.35964	ESCA	Inf	edited	edited	edited	unedited	unedited	unassigned
TCGA-L5-A43C-01	0.9824	0.9169	1.6974	-0.038	0.356643	ESCA	0.2313	edited	edited	unedited	unedited	edited	edited
TCGA-L5-A43E-01	1.1123	1.14	1.2307	-0.2011	0.233766	ESCA	0.2155	unedited	unedited	unedited	unedited	edited	edited
TCGA-L5-A43H-01	1.0426	0.9169	1.0014	-0.3698	0.111888	ESCA	0.1869	unedited	edited	unedited	unedited	edited	edited
TCGA-L5-A43I-01	0.9242	0.8743	0.9891	-0.0106	0.434565	ESCA	1.302	edited	edited	edited	unedited	edited	unedited
TCGA-L5-A43J-01	0.9766	0.9279	1.6061	-0.0583	0.163836	ESCA	1.6094	edited	edited	unedited	unedited	edited	unedited
TCGA-L5-A4OE-01	0.9899	0.9919	0.5163	-0.1776	0.0599401	ESCA	0.4129	edited	edited	edited	unedited	edited	edited
TCGA-L5-A4OG-01	0.8557	0.7875	1.7248	-0.1521	0.181818	ESCA	0.893	edited	edited	unedited	unedited	edited	edited
TCGA-L5-A4OH-01	0.9053	0.826	0.2843	0.0837	0.364635	ESCA	0.5993	edited	edited	edited	unedited	unedited	edited
TCGA-L5-A4OI-01	1.0152	0.9583	1.1413	-0.0327	0.253746	ESCA	1.02	unedited	edited	unedited	unedited	edited	unedited
TCGA-L5-A4OJ-01	1.0266	1.0447	1.0873	0.1639	0.235764	ESCA	0.2853	unedited	unedited	unedited	unedited	unedited	edited
TCGA-L5-A4OO-01	1.2053	1.038	0.2475	0.1189	0.256743	ESCA	0.1614	unedited	unedited	edited	unedited	unedited	edited
TCGA-L5-A4OP-01	1.0408	0.9946	2.2017	0.5587	0.015984	ESCA	Inf	unedited	edited	unedited	unedited	unedited	unassigned
TCGA-L5-A4OR-01	1.0277	1.0058	0.9246	0.0151	0.465534	ESCA	1.6463	unedited	unedited	edited	unedited	unedited	unedited
TCGA-L5-A4OT-01	0.946	0.984	1.11	0.2027	0.041958	ESCA	Inf	edited	edited	unedited	unedited	unedited	unassigned
TCGA-L5-A4OU-01	0.9544	0.8986	0.9972	-0.0396	0.380619	ESCA	Inf	edited	edited	edited	unedited	edited	unassigned
TCGA-L5-A4OW-01	1.0531	0.9914	0.6023	0.0536	0.341658	ESCA	0.1991	unedited	edited	edited	unedited	unedited	edited
TCGA-L5-A88S-01	0.8679	0.8557	1.9703	-0.2274	0.0909091	ESCA	Inf	edited	edited	unedited	unedited	edited	unassigned
TCGA-L5-A88V-01	1.0349	0.978	4.1921	-0.0961	0.237762	ESCA	0.5856	unedited	edited	unedited	unedited	edited	edited
TCGA-L5-A88W-01	0.9326	0.9414	1.3343	0.0967	0.282717	ESCA	1.4127	edited	edited	unedited	unedited	unedited	unedited
TCGA-L5-A88Z-01	1.0789	1.0614	5.673	-0.1296	0.250749	ESCA	1.0399	unedited	unedited	unedited	unedited	edited	unedited
TCGA-L5-A891-01	1.0584	1.0104	1.1822	-0.0526	0.393606	ESCA	0.4032	unedited	unedited	unedited	unedited	edited	edited
TCGA-L5-A8NE-01	1.0931	1.0838	0.7221	0.0667	0.313686	ESCA	0.4906	unedited	unedited	edited	unedited	unedited	edited
TCGA-L5-A8NF-01	0.8476	0.8833	1.054	-0.1938	0.188811	ESCA	1.2577	edited	edited	unedited	unedited	edited	unedited
TCGA-L5-A8NG-01	1.1453	1.1244	1.1337	0.1863	0.284715	ESCA	NA	unedited	unedited	unedited	unedited	unedited	unassigned
TCGA-L5-A8NH-01	0.9751	1.0231	0.9144	0.0731	0.393606	ESCA	Inf	edited	unedited	edited	unedited	unedited	unassigned
TCGA-L5-A8NI-01	0.9634	0.9932	0.9599	-0.2267	0.042957	ESCA	2.1697	edited	edited	edited	edited	edited	unedited
TCGA-L5-A8NJ-01	1.131	1.1282	0.4638	-0.0203	0.410589	ESCA	Inf	unedited	unedited	edited	unedited	edited	unassigned
TCGA-L5-A8NK-01	1.0348	0.9949	0.96	-0.0921	0.282717	ESCA	Inf	unedited	edited	edited	unedited	edited	unassigned
TCGA-L5-A8NL-01	0.888	0.9278	2.7565	-0.4465	0.033966	ESCA	Inf	edited	edited	unedited	edited	edited	unassigned
TCGA-L5-A8NM-01	1.0689	1.0212	1.2608	-0.023	0.265734	ESCA	0.8264	unedited	unedited	unedited	unedited	edited	edited
TCGA-L5-A8NN-01	0.8941	0.9056	0.7019	0.2175	0.142857	ESCA	Inf	edited	edited	edited	unedited	unedited	unassigned
TCGA-L5-A8NQ-01	1.0283	0.9532	0.4609	-0.0651	0.225774	ESCA	2.0693	unedited	edited	edited	unedited	edited	unedited
TCGA-L5-A8NR-01	0.8882	0.8794	1.4789	0.1485	0.157842	ESCA	1.4361	edited	edited	unedited	unedited	unedited	unedited
TCGA-L5-A8NS-01	0.9861	0.9855	0.8528	-0.22	0.026973	ESCA	0.8723	edited	edited	edited	edited	edited	edited
TCGA-L5-A8NT-01	0.966	0.9207	1.9476	-0.0313	0.457542	ESCA	Inf	edited	edited	unedited	unedited	edited	unassigned
TCGA-L5-A8NU-01	0.9208	0.8811	0.3731	-0.0011	0.495504	ESCA	0	edited	edited	edited	unedited	edited	edited
TCGA-L5-A8NV-01	0.9849	0.9103	1.4145	-0.0654	0.32967	ESCA	0.9764	edited	edited	unedited	unedited	edited	edited
TCGA-L5-A8NW-01	1.052	1.0384	0.7377	-0.117	0.250749	ESCA	1.1717	unedited	unedited	edited	unedited	edited	unedited
TCGA-LN-A49N-01	0.9214	0.9314	NA	-0.4689	0.208791	ESCA	Inf	edited	edited	unassigned	unedited	edited	unassigned
TCGA-LN-A49O-01	0.8635	0.8107	0.0813	0.1473	0.311688	ESCA	NA	edited	edited	edited	unedited	unedited	unassigned
TCGA-LN-A49P-01	1.0293	1.0602	0.4663	0.5609	0.00599401	ESCA	Inf	unedited	unedited	edited	unedited	unedited	unassigned
TCGA-LN-A49S-01	0.8605	0.804	0.4751	-0.2241	0.0699301	ESCA	Inf	edited	edited	edited	unedited	edited	unassigned
TCGA-LN-A49V-01	1.0145	0.9166	1.654	0.2046	0.193806	ESCA	1.3988	unedited	edited	unedited	unedited	unedited	unedited
TCGA-LN-A49X-01	1.0363	0.9759	0.1197	-0.2347	0.184815	ESCA	NA	unedited	edited	edited	unedited	edited	unassigned
TCGA-LN-A49Y-01	0.9935	0.9586	1.17	0.1669	0.0969031	ESCA	0.8565	edited	edited	unedited	unedited	unedited	edited
TCGA-LN-A4A2-01	0.9108	0.9172	0.5172	-0.0344	0.425574	ESCA	2.6822	edited	edited	edited	unedited	edited	unedited
TCGA-LN-A4A3-01	0.9399	0.926	0.7457	-0.179	0.238761	ESCA	0.9016	edited	edited	edited	unedited	edited	edited
TCGA-LN-A4A4-01	0.8158	0.788	1.3626	-0.1648	0.143856	ESCA	0.2972	edited	edited	unedited	unedited	edited	edited
TCGA-LN-A4A5-01	1.1287	1.1135	1.4751	-0.1357	0.228771	ESCA	0.515	unedited	unedited	unedited	unedited	edited	edited
TCGA-LN-A4A8-01	1.0514	1.0551	2.2999	0.1969	0.165834	ESCA	0	unedited	unedited	unedited	unedited	unedited	edited
TCGA-LN-A4A9-01	0.9322	0.9428	1.1282	-0.075	0.293706	ESCA	0.7938	edited	edited	unedited	unedited	edited	edited
TCGA-LN-A4MQ-01	0.959	0.9894	0.9463	0.2573	0.143856	ESCA	0.4361	edited	edited	edited	unedited	unedited	edited
TCGA-LN-A4MR-01	0.9443	0.9189	1.2968	0.1639	0.11988	ESCA	0.9958	edited	edited	unedited	unedited	unedited	edited
TCGA-LN-A5U7-01	1.0161	1.0052	1.3704	-0.2678	0.045954	ESCA	2.5945	unedited	unedited	unedited	edited	edited	unedited
TCGA-LN-A7HV-01	1.0409	1.0499	2.5783	0.2874	0.111888	ESCA	Inf	unedited	unedited	unedited	unedited	unedited	unassigned
TCGA-LN-A7HW-01	1.1987	1.1565	1.5918	-0.11	0.210789	ESCA	0.1759	unedited	unedited	unedited	unedited	edited	edited
TCGA-LN-A7HX-01	1.0664	1.0268	2.7562	0.3818	0.0519481	ESCA	Inf	unedited	unedited	unedited	unedited	unedited	unassigned
TCGA-LN-A7HZ-01	1.1596	1.0902	NA	0.2545	0.141858	ESCA	NA	unedited	unedited	unassigned	unedited	unedited	unassigned
TCGA-LN-A8HZ-01	0.962	0.9622	3.1652	-0.1681	0.252747	ESCA	Inf	edited	edited	unedited	unedited	edited	unassigned
TCGA-LN-A8I1-01	1.0211	1.012	0.3006	0.1851	0.146853	ESCA	0.2003	unedited	unedited	edited	unedited	unedited	edited
TCGA-LN-A9FO-01	0.9572	0.9282	2.5307	0.1925	0.148851	ESCA	0.3305	edited	edited	unedited	unedited	unedited	edited
TCGA-LN-A9FP-01	0.9317	0.9121	1.0943	0.06	0.223776	ESCA	0.7141	edited	edited	unedited	unedited	unedited	edited
TCGA-LN-A9FQ-01	1.0916	1.0459	1.4179	0.2204	0.178821	ESCA	0.8843	unedited	unedited	unedited	unedited	unedited	edited
TCGA-LN-A9FR-01	1.0787	1.0103	NA	0.0264	0.441558	ESCA	Inf	unedited	unedited	unassigned	unedited	unedited	unassigned
TCGA-M9-A5M8-01	1.0225	0.9888	1.6144	0.097	0.313686	ESCA	1.6272	unedited	edited	unedited	unedited	unedited	unedited
TCGA-Q9-A6FU-01	0.8948	0.9004	0.821	0.1431	0.246753	ESCA	0.3467	edited	edited	edited	unedited	unedited	edited
TCGA-Q9-A6FW-01	0.8156	0.8303	2.4372	-0.1778	0.166833	ESCA	1.3534	edited	edited	unedited	unedited	edited	unedited
TCGA-R6-A6DN-01	0.8096	0.879	0.7876	0.1944	0.214785	ESCA	0.8018	edited	edited	edited	unedited	unedited	edited
TCGA-R6-A6KZ-01	1.0667	1.0768	1.5774	0.2586	0.0579421	ESCA	0.3158	unedited	unedited	unedited	unedited	unedited	edited
TCGA-R6-A6L4-01	0.9548	1.0424	NA	-0.8235	0.003996	ESCA	Inf	edited	unedited	unassigned	edited	edited	unassigned
TCGA-R6-A6L6-01	1.0578	1.0484	2.3474	0.1834	0.040959	ESCA	NA	unedited	unedited	unedited	unedited	unedited	unassigned
TCGA-R6-A6XG-01	0.9761	0.9245	0.4924	-0.1039	0.191808	ESCA	0.2991	edited	edited	edited	unedited	edited	edited
TCGA-R6-A6XQ-01	0.9879	0.8882	0.3677	0.2659	0.165834	ESCA	Inf	edited	edited	edited	unedited	unedited	unassigned
TCGA-R6-A6Y2-01	1.0718	0.9836	0.3368	0.0846	0.322677	ESCA	0.3173	unedited	edited	edited	unedited	unedited	edited
TCGA-R6-A8W5-01	0.9531	0.944	NA	-0.0393	0.433566	ESCA	0	edited	edited	unassigned	unedited	edited	edited
TCGA-R6-A8W8-01	1.1087	1.0042	0.4597	0.2211	0.1998	ESCA	2.2337	unedited	unedited	edited	unedited	unedited	unedited
TCGA-R6-A8WC-01	0.9185	0.835	1.0436	-0.0118	0.47952	ESCA	Inf	edited	edited	unedited	unedited	edited	unassigned
TCGA-R6-A8WG-01	0.9778	0.8727	1.7467	-0.2691	0.111888	ESCA	Inf	edited	edited	unedited	unedited	edited	unassigned
TCGA-RE-A7BO-01	1.024	1.0437	2.4844	0.1107	0.161838	ESCA	1.2196	unedited	unedited	unedited	unedited	unedited	unedited
TCGA-S8-A6BV-01	1.0388	1.0356	5.6893	0.2687	0.0549451	ESCA	Inf	unedited	unedited	unedited	unedited	unedited	unassigned
TCGA-S8-A6BW-01	1.0547	1.0391	2.0972	0.2011	0.198801	ESCA	0.2583	unedited	unedited	unedited	unedited	unedited	edited
TCGA-V5-A7RB-01	1.0686	1.0504	3.4617	-0.1676	0.114885	ESCA	0.3669	unedited	unedited	unedited	unedited	edited	edited
TCGA-V5-A7RC-01	0.9939	0.9458	0.4113	-0.2802	0.0609391	ESCA	Inf	edited	edited	edited	unedited	edited	unassigned
TCGA-V5-AASV-01	0.9386	0.9234	1.0995	0.1902	0.145854	ESCA	NA	edited	edited	unedited	unedited	unedited	unassigned
TCGA-V5-AASW-01	1.0283	0.9897	1.6991	-0.0698	0.370629	ESCA	1.6504	unedited	edited	unedited	unedited	edited	unedited
TCGA-V5-AASX-01	0.9441	0.8904	0.7385	-0.0724	0.251748	ESCA	0.543	edited	edited	edited	unedited	edited	edited
TCGA-VR-A8EP-01	1.0313	1.0899	0.6655	-0.4978	0.00799201	ESCA	Inf	unedited	unedited	edited	edited	edited	unassigned
TCGA-VR-A8EQ-01	1.1265	1.1302	1.4232	0.268	0.044955	ESCA	Inf	unedited	unedited	unedited	unedited	unedited	unassigned
TCGA-VR-A8ER-01	0.8172	0.8045	1.0263	-0.2392	0.190809	ESCA	NA	edited	edited	unedited	unedited	edited	unassigned
TCGA-VR-A8EU-01	1.0129	1.0658	0.7405	0.0049	0.557443	ESCA	1.0786	unedited	unedited	edited	unedited	unedited	unedited
TCGA-VR-A8EW-01	1.1224	1.0876	1.3671	0.1457	0.18981	ESCA	0.5328	unedited	unedited	unedited	unedited	unedited	edited
TCGA-VR-A8EX-01	0.9452	0.8908	NA	0.0731	0.356643	ESCA	0.1481	edited	edited	unassigned	unedited	unedited	edited
TCGA-VR-A8EZ-01	1.024	1.0293	0.9807	-0.043	0.416583	ESCA	0.9532	unedited	unedited	edited	unedited	edited	edited
TCGA-VR-A8Q7-01	1.0349	1.0189	3.012	0.1717	0.216783	ESCA	Inf	unedited	unedited	unedited	unedited	unedited	unassigned
TCGA-VR-AA4D-01	0.98	0.9813	0.4795	-0.1427	0.253746	ESCA	Inf	edited	edited	edited	unedited	edited	unassigned
TCGA-VR-AA7B-01	0.9375	0.9556	1.5005	0.038	0.416583	ESCA	Inf	edited	edited	unedited	unedited	unedited	unassigned
TCGA-VR-AA7D-01	0.9061	0.8703	0.7086	-0.1422	0.220779	ESCA	1.0017	edited	edited	edited	unedited	edited	unedited
TCGA-X8-AAAR-01	0.9301	0.9292	4.1044	0.0471	0.400599	ESCA	NA	edited	edited	unedited	unedited	unedited	unassigned
TCGA-XP-A8T8-01	0.9435	0.9617	0.8586	0.1868	0.185814	ESCA	Inf	edited	edited	edited	unedited	unedited	unassigned
TCGA-Z6-A8JD-01	1.0417	1.0249	0.5332	0.0484	0.305694	ESCA	1.3269	unedited	unedited	edited	unedited	unedited	unedited
TCGA-Z6-A8JE-01	1.026	1.0189	1.735	0.0591	0.365634	ESCA	Inf	unedited	unedited	unedited	unedited	unedited	unassigned
TCGA-Z6-A9VB-01	1.2034	1.1018	3.482	0.1386	0.353646	ESCA	0.3112	unedited	unedited	unedited	unedited	unedited	edited
TCGA-Z6-AAPN-01	0.9966	1.0036	2.8466	-0.0774	0.214785	ESCA	0.9216	edited	unedited	unedited	unedited	edited	edited
TCGA-ZR-A9CJ-01	0.9937	0.9627	1.8129	0.219	0.0649351	ESCA	Inf	edited	edited	unedited	unedited	unedited	unassigned
TCGA-4P-AA8J-01	1.0581	0.9959	0.7402	-0.0773	0.312687	HNSC	NA	unedited	edited	edited	unedited	edited	unassigned
TCGA-BA-4074-01	0.979	0.9539	0.7769	0.0163	0.450549	HNSC	Inf	edited	edited	edited	unedited	unedited	unassigned
TCGA-BA-4075-01	0.9828	0.9336	0.5783	-0.0161	0.445554	HNSC	0.5268	edited	edited	edited	unedited	edited	edited
TCGA-BA-4076-01	0.8979	0.8908	0.9124	0.0441	0.320679	HNSC	0.9337	edited	edited	edited	unedited	unedited	edited
TCGA-BA-4077-01	1.0588	1.0137	1.0667	-0.0676	0.241758	HNSC	1.476	unedited	unedited	unedited	unedited	edited	unedited
TCGA-BA-4078-01	1.037	0.9936	1.0536	-0.0716	0.160839	HNSC	0.7732	unedited	edited	unedited	unedited	edited	edited
TCGA-BA-5149-01	0.9928	0.9893	1.0372	0.2619	0.011988	HNSC	0.5723	edited	edited	unedited	unedited	unedited	edited
TCGA-BA-5151-01	0.9582	0.8902	0.9233	-0.0998	0.276723	HNSC	Inf	edited	edited	edited	unedited	edited	unassigned
TCGA-BA-5152-01	1.0407	0.9703	1.4509	0.0171	0.388611	HNSC	1.0758	unedited	edited	unedited	unedited	unedited	unedited
TCGA-BA-5153-01	1.0435	1.015	2.6913	-0.0013	0.47952	HNSC	Inf	unedited	unedited	unedited	unedited	edited	unassigned
TCGA-BA-5555-01	0.9849	0.9553	0.4162	-0.0734	0.290709	HNSC	Inf	edited	edited	edited	unedited	edited	unassigned
TCGA-BA-5556-01	1.0444	1.0482	1.9421	0.1375	0.187812	HNSC	Inf	unedited	unedited	unedited	unedited	unedited	unassigned
TCGA-BA-5557-01	1.0043	0.9402	0.3876	-0.1142	0.32967	HNSC	Inf	unedited	edited	edited	unedited	edited	unassigned
TCGA-BA-5558-01	1.0014	0.9229	0.9778	0.1551	0.0699301	HNSC	0.6437	unedited	edited	edited	unedited	unedited	edited
TCGA-BA-5559-01	0.6899	0.6627	0.7351	0.2304	0.141858	HNSC	Inf	edited	edited	edited	unedited	unedited	unassigned
TCGA-BA-6868-01	0.9225	0.957	1.4663	-0.2328	0.031968	HNSC	0.7369	edited	edited	unedited	edited	edited	edited
TCGA-BA-6869-01	1.013	1.0116	1.2035	0.0938	0.106893	HNSC	Inf	unedited	unedited	unedited	unedited	unedited	unassigned
TCGA-BA-6870-01	1.0586	0.9689	0.3374	0.1126	0.21978	HNSC	Inf	unedited	edited	edited	unedited	unedited	unassigned
TCGA-BA-6871-01	0.8927	0.8947	0.9116	-0.0477	0.380619	HNSC	0.4837	edited	edited	edited	unedited	edited	edited
TCGA-BA-6872-01	1.0632	1.0506	0.6407	0.1489	0.185814	HNSC	0.688	unedited	unedited	edited	unedited	unedited	edited
TCGA-BA-6873-01	0.9669	0.8929	1.9537	-0.2094	0.115884	HNSC	NA	edited	edited	unedited	unedited	edited	unassigned
TCGA-BA-7269-01	1.2094	1.1235	0.3384	-0.0804	0.345654	HNSC	0.8074	unedited	unedited	edited	unedited	edited	edited
TCGA-BA-A4IF-01	1.1682	1.0804	2.0995	0.2465	0.0529471	HNSC	0.2293	unedited	unedited	unedited	unedited	unedited	edited
TCGA-BA-A4IG-01	1.046	1.0169	0.8745	0.28	0.030969	HNSC	Inf	unedited	unedited	edited	unedited	unedited	unassigned
TCGA-BA-A4IH-01	1.0908	1.1017	1.0418	-0.3655	0.0659341	HNSC	Inf	unedited	unedited	unedited	unedited	edited	unassigned
TCGA-BA-A4II-01	0.9362	0.8899	3.0989	0.0875	0.285714	HNSC	0.4976	edited	edited	unedited	unedited	unedited	edited
TCGA-BA-A6D8-01	0.9568	0.9324	0.8342	-0.1384	0.187812	HNSC	Inf	edited	edited	edited	unedited	edited	unassigned
TCGA-BA-A6DA-01	0.9741	0.9805	0.8274	-0.0471	0.235764	HNSC	1.2009	edited	edited	edited	unedited	edited	unedited
TCGA-BA-A6DB-01	1.0384	0.9107	NA	0.0211	0.481518	HNSC	NA	unedited	edited	unassigned	unedited	unedited	unassigned
TCGA-BA-A6DD-01	0.9809	1.0508	0.712	0.0486	0.408591	HNSC	NA	edited	unedited	edited	unedited	unedited	unassigned
TCGA-BA-A6DE-01	0.9844	0.9479	0.3324	-0.2473	0.033966	HNSC	0.1655	edited	edited	edited	edited	edited	edited
TCGA-BA-A6DF-01	0.8469	0.8126	1.1075	-0.0181	0.465534	HNSC	Inf	edited	edited	unedited	unedited	edited	unassigned
TCGA-BA-A6DG-01	0.851	0.8647	0.5509	-0.3423	0.0869131	HNSC	NA	edited	edited	edited	unedited	edited	unassigned
TCGA-BA-A6DI-01	0.9795	0.9622	0.8977	0.0082	0.486513	HNSC	Inf	edited	edited	edited	unedited	unedited	unassigned
TCGA-BA-A6DJ-01	1.0301	0.9531	1.3121	-0.1226	0.0879121	HNSC	0.6642	unedited	edited	unedited	unedited	edited	edited
TCGA-BA-A6DL-01	1.0194	0.9736	0.4974	0.2701	0.0529471	HNSC	0.3341	unedited	edited	edited	unedited	unedited	edited
TCGA-BA-A8YP-01	0.8771	0.8238	1.3901	0.0133	0.474525	HNSC	1.1758	edited	edited	unedited	unedited	unedited	unedited
TCGA-BB-4217-01	1.1172	1.0609	0.5514	-0.1251	0.2997	HNSC	Inf	unedited	unedited	edited	unedited	edited	unassigned
TCGA-BB-4223-01	1.0488	0.9675	1.9974	-0.0315	0.37962	HNSC	1.3621	unedited	edited	unedited	unedited	edited	unedited
TCGA-BB-4224-01	0.7746	0.767	2.5585	0.2101	0.110889	HNSC	0.6012	edited	edited	unedited	unedited	unedited	edited
[truncated: 3,874 more rows]
