# Supplementary material for: Comprehensive assessment of computational methods for cancer immunoediting
Source: Cell Rep Methods. 2025 Mar 24;5(3):101006. doi: 10.1016/j.crmeth.2025.101006 (PMC12049729; doi:10.1016/j.crmeth.2025.101006)
Supplement: Table S2. FDR-adjusted p values comparing different groups using various TCGA cancer types as reference datasets, related to Figure 6 [file mmc3.xlsx]

## Sheet: Sheet 1
Table S2, FDR-adjusted p-values comparing different groups using various TCGA cancer types as reference datasets.
method	group1	group2	p	p.adj	p.adj.signif
refSample	CHOL	UCS	3.06e-121	1.46625e-120	****
refSample	CHOL	OV	9.03e-40	1.75513e-39	****
refSample	CHOL	KICH	2.36e-49	4.8791e-49	****
refSample	CHOL	MESO	1.14e-117	3.933e-117	****
refSample	CHOL	ACC	1.54e-41	3.04688e-41	****
refSample	CHOL	THYM	5.21e-114	1.76437e-113	****
refSample	CHOL	TGCT	3.04e-121	1.46625e-120	****
refSample	CHOL	PAAD	4.76e-76	1.08575e-75	****
refSample	CHOL	ESCA	7.13e-23	1.29041e-22	****
refSample	CHOL	KIRP	3.65e-67	7.90118e-67	****
refSample	CHOL	CESC	2.36e-75	5.36099e-75	****
refSample	CHOL	LIHC	1.03e-69	2.27424e-69	****
refSample	CHOL	KIRC	4.5e-70	9.9759e-70	****
refSample	CHOL	CRC	4.66e-71	1.03723e-70	****
refSample	CHOL	BLCA	1.26e-68	2.73827e-68	****
refSample	CHOL	STAD	1.24e-74	2.7938e-74	****
refSample	CHOL	LUSC	2.84e-75	6.42492e-75	****
refSample	CHOL	THCA	7.12e-69	1.55345e-68	****
refSample	CHOL	PRAD	8.03e-81	1.85463e-80	****
refSample	CHOL	HNSC	1.51e-69	3.3208e-69	****
refSample	CHOL	LUAD	1.47e-76	3.381e-76	****
refSample	CHOL	BRCA	1.25e-72	2.79352e-72	****
refSample	CHOL	TCGA epithelial cancer	3.69e-74	8.28e-74	****
refSample	UCS	OV	3.32e-121	1.46625e-120	****
refSample	UCS	KICH	3.04e-121	1.46625e-120	****
refSample	UCS	MESO	4.54e-93	1.0896e-92	****
refSample	UCS	ACC	3.32e-121	1.46625e-120	****
refSample	UCS	THYM	1.98e-115	6.74667e-115	****
refSample	UCS	TGCT	2.04e-87	4.79183e-87	****
refSample	UCS	PAAD	3.04e-121	1.46625e-120	****
refSample	UCS	ESCA	3.04e-121	1.46625e-120	****
refSample	UCS	KIRP	3.04e-121	1.46625e-120	****
refSample	UCS	CESC	3.04e-121	1.46625e-120	****
refSample	UCS	LIHC	3.04e-121	1.46625e-120	****
refSample	UCS	KIRC	3.04e-121	1.46625e-120	****
refSample	UCS	CRC	3.04e-121	1.46625e-120	****
refSample	UCS	BLCA	3.04e-121	1.46625e-120	****
refSample	UCS	STAD	3.04e-121	1.46625e-120	****
refSample	UCS	LUSC	3.04e-121	1.46625e-120	****
refSample	UCS	THCA	3.04e-121	1.46625e-120	****
refSample	UCS	PRAD	3.04e-121	1.46625e-120	****
refSample	UCS	HNSC	3.04e-121	1.46625e-120	****
refSample	UCS	LUAD	3.04e-121	1.46625e-120	****
refSample	UCS	BRCA	3.04e-121	1.46625e-120	****
refSample	UCS	TCGA epithelial cancer	3.04e-121	1.46625e-120	****
refSample	OV	KICH	1.34e-96	3.2585e-96	****
refSample	OV	MESO	2.08e-110	6.4143e-110	****
refSample	OV	ACC	0.958	0.963235	ns
refSample	OV	THYM	1.51e-100	3.77158e-100	****
refSample	OV	TGCT	3.04e-121	1.46625e-120	****
refSample	OV	PAAD	3.77e-110	1.14343e-109	****
refSample	OV	ESCA	5.79e-83	1.34289e-82	****
refSample	OV	KIRP	7.51e-107	2.01239e-106	****
refSample	OV	CESC	9.26e-110	2.73343e-109	****
refSample	OV	LIHC	5.5e-108	1.518e-107	****
refSample	OV	KIRC	6.57e-108	1.8043e-107	****
refSample	OV	CRC	2.42e-108	6.74667e-108	****
refSample	OV	BLCA	1.57e-107	4.26916e-107	****
refSample	OV	STAD	1.4e-109	4.06737e-109	****
refSample	OV	LUSC	6.73e-110	2.00809e-109	****
refSample	OV	THCA	2.14e-107	5.79059e-107	****
refSample	OV	PRAD	1.51e-111	4.84605e-111	****
refSample	OV	HNSC	8.35e-108	2.28178e-107	****
refSample	OV	LUAD	2.38e-110	7.29867e-110	****
refSample	OV	BRCA	5.86e-109	1.65883e-108	****
refSample	OV	TCGA epithelial cancer	1.69e-109	4.85875e-109	****
refSample	KICH	MESO	9.4e-121	3.39137e-120	****
refSample	KICH	ACC	7.71e-100	1.90848e-99	****
refSample	KICH	THYM	5.91e-120	2.07791e-119	****
refSample	KICH	TGCT	3.04e-121	1.46625e-120	****
refSample	KICH	PAAD	7.47e-09	1.20568e-08	****
refSample	KICH	ESCA	4.84e-15	8.53572e-15	****
refSample	KICH	KIRP	0.001	0.00143005	**
refSample	KICH	CESC	2.02e-08	3.20414e-08	****
refSample	KICH	LIHC	0.000578	0.000835225	***
refSample	KICH	KIRC	0.000107	0.000158349	***
refSample	KICH	CRC	4.05e-05	6.05854e-05	****
refSample	KICH	BLCA	0.000262	0.000383618	***
refSample	KICH	STAD	4.81e-07	7.47921e-07	****
refSample	KICH	LUSC	1.26e-07	1.97591e-07	****
refSample	KICH	THCA	0.000122	0.000180064	***
refSample	KICH	PRAD	7.41e-14	1.29032e-13	****
refSample	KICH	HNSC	0.000321	0.000468762	***
refSample	KICH	LUAD	1.67e-08	2.6566e-08	****
refSample	KICH	BRCA	2.49e-06	3.818e-06	****
refSample	KICH	TCGA epithelial cancer	7.12e-07	1.104e-06	****
refSample	MESO	ACC	3.31e-110	1.00946e-109	****
refSample	MESO	THYM	1.34e-33	2.51592e-33	****
refSample	MESO	TGCT	4.3e-120	1.53135e-119	****
refSample	MESO	PAAD	3.27e-121	1.46625e-120	****
refSample	MESO	ESCA	1.84e-120	6.59532e-120	****
refSample	MESO	KIRP	3.7e-121	1.52418e-120	****
refSample	MESO	CESC	3.38e-121	1.46625e-120	****
refSample	MESO	LIHC	3.35e-121	1.46625e-120	****
refSample	MESO	KIRC	3.49e-121	1.4706e-120	****
refSample	MESO	CRC	3.38e-121	1.46625e-120	****
refSample	MESO	BLCA	3.64e-121	1.52218e-120	****
refSample	MESO	STAD	3.32e-121	1.46625e-120	****
refSample	MESO	LUSC	3.3e-121	1.46625e-120	****
refSample	MESO	THCA	3.7e-121	1.52418e-120	****
refSample	MESO	PRAD	3.27e-121	1.46625e-120	****
refSample	MESO	HNSC	3.49e-121	1.4706e-120	****
refSample	MESO	LUAD	3.27e-121	1.46625e-120	****
refSample	MESO	BRCA	3.35e-121	1.46625e-120	****
refSample	MESO	TCGA epithelial cancer	3.3e-121	1.46625e-120	****
refSample	ACC	THYM	1.57e-99	3.85173e-99	****
refSample	ACC	TGCT	3.04e-121	1.46625e-120	****
refSample	ACC	PAAD	1.08e-112	3.56982e-112	****
refSample	ACC	ESCA	3.55e-86	8.30339e-86	****
refSample	ACC	KIRP	6.73e-110	2.00809e-109	****
refSample	ACC	CESC	2.44e-112	7.92282e-112	****
refSample	ACC	LIHC	4.42e-111	1.40221e-110	****
refSample	ACC	KIRC	5.68e-111	1.79163e-110	****
refSample	ACC	CRC	2.21e-111	7.05156e-111	****
refSample	ACC	BLCA	1.41e-110	4.39729e-110	****
refSample	ACC	STAD	1.84e-112	6.04571e-112	****
refSample	ACC	LUSC	9.7e-113	3.22554e-112	****
refSample	ACC	THCA	2.05e-110	6.3573e-110	****
refSample	ACC	PRAD	8.59e-114	2.89127e-113	****
refSample	ACC	HNSC	7.77e-111	2.43695e-110	****
refSample	ACC	LUAD	4.47e-113	1.49542e-112	****
refSample	ACC	BRCA	1.01e-111	3.26035e-111	****
refSample	ACC	TCGA epithelial cancer	2.35e-112	7.67574e-112	****
refSample	THYM	TGCT	3.4e-121	1.46625e-120	****
refSample	THYM	PAAD	5.17e-121	2.00975e-120	****
refSample	THYM	ESCA	3.69e-119	1.28916e-118	****
refSample	THYM	KIRP	7.54e-121	2.73821e-120	****
refSample	THYM	CESC	5.57e-121	2.1501e-120	****
refSample	THYM	LIHC	5.99e-121	2.29617e-120	****
refSample	THYM	KIRC	6.3e-121	2.34973e-120	****
refSample	THYM	CRC	6.14e-121	2.32142e-120	****
refSample	THYM	BLCA	6.72e-121	2.47296e-120	****
refSample	THYM	STAD	5.09e-121	2.00691e-120	****
refSample	THYM	LUSC	4.96e-121	1.984e-120	****
refSample	THYM	THCA	6.95e-121	2.54066e-120	****
refSample	THYM	PRAD	4.84e-121	1.95013e-120	****
refSample	THYM	HNSC	6.24e-121	2.34318e-120	****
refSample	THYM	LUAD	4.84e-121	1.95013e-120	****
refSample	THYM	BRCA	6.14e-121	2.32142e-120	****
refSample	THYM	TCGA epithelial cancer	5.17e-121	2.00975e-120	****
refSample	TGCT	PAAD	3.04e-121	1.46625e-120	****
refSample	TGCT	ESCA	3.04e-121	1.46625e-120	****
refSample	TGCT	KIRP	3.04e-121	1.46625e-120	****
refSample	TGCT	CESC	3.04e-121	1.46625e-120	****
refSample	TGCT	LIHC	3.04e-121	1.46625e-120	****
refSample	TGCT	KIRC	3.04e-121	1.46625e-120	****
refSample	TGCT	CRC	3.04e-121	1.46625e-120	****
refSample	TGCT	BLCA	3.04e-121	1.46625e-120	****
refSample	TGCT	STAD	3.04e-121	1.46625e-120	****
refSample	TGCT	LUSC	3.04e-121	1.46625e-120	****
refSample	TGCT	THCA	3.04e-121	1.46625e-120	****
refSample	TGCT	PRAD	3.04e-121	1.46625e-120	****
refSample	TGCT	HNSC	3.04e-121	1.46625e-120	****
refSample	TGCT	LUAD	3.04e-121	1.46625e-120	****
refSample	TGCT	BRCA	3.04e-121	1.46625e-120	****
refSample	TGCT	TCGA epithelial cancer	3.04e-121	1.46625e-120	****
refSample	PAAD	ESCA	1.87e-41	3.68657e-41	****
refSample	PAAD	KIRP	0.004	0.00564706	**
refSample	PAAD	CESC	0.773	0.806609	ns
refSample	PAAD	LIHC	0.006	0.00840609	**
refSample	PAAD	KIRC	0.021	0.0282732	*
refSample	PAAD	CRC	0.043	0.0561135	ns
refSample	PAAD	BLCA	0.012	0.0165187	*
refSample	PAAD	STAD	0.3	0.347899	ns
refSample	PAAD	LUSC	0.478	0.52877	ns
refSample	PAAD	THCA	0.027	0.036	*
refSample	PAAD	PRAD	0.033	0.0435789	*
refSample	PAAD	HNSC	0.01	0.0138693	*
refSample	PAAD	LUAD	0.779	0.809808	ns
refSample	PAAD	BRCA	0.204	0.244269	ns
refSample	PAAD	TCGA epithelial cancer	0.28	0.327458	ns
refSample	ESCA	KIRP	2.74e-30	5.0416e-30	****
refSample	ESCA	CESC	5.88e-41	1.15507e-40	****
refSample	ESCA	LIHC	7.34e-32	1.35508e-31	****
refSample	ESCA	KIRC	1.1e-33	2.07235e-33	****
refSample	ESCA	CRC	2.33e-34	4.40466e-34	****
refSample	ESCA	BLCA	4.83e-32	8.94685e-32	****
refSample	ESCA	STAD	6.9e-39	1.32711e-38	****
refSample	ESCA	LUSC	1.02e-39	1.97558e-39	****
refSample	ESCA	THCA	1.83e-32	3.42427e-32	****
refSample	ESCA	PRAD	2.65e-49	5.45821e-49	****
refSample	ESCA	HNSC	2.63e-32	4.90459e-32	****
refSample	ESCA	LUAD	1.18e-41	2.34302e-41	****
refSample	ESCA	BRCA	9.87e-37	1.8787e-36	****
refSample	ESCA	TCGA epithelial cancer	2.43e-38	4.6575e-38	****
refSample	KIRP	CESC	0.009	0.0125455	*
refSample	KIRP	LIHC	0.911	0.921011	ns
refSample	KIRP	KIRC	0.544	0.598183	ns
refSample	KIRP	CRC	0.387	0.439556	ns
refSample	KIRP	BLCA	0.716	0.757149	ns
refSample	KIRP	STAD	0.059	0.0760935	ns
refSample	KIRP	LUSC	0.028	0.0371538	*
refSample	KIRP	THCA	0.534	0.588359	ns
refSample	KIRP	PRAD	1.2e-06	1.85028e-06	****
refSample	KIRP	HNSC	0.762	0.799665	ns
refSample	KIRP	LUAD	0.009	0.0125455	*
refSample	KIRP	BRCA	0.109	0.136127	ns
refSample	KIRP	TCGA epithelial cancer	0.066	0.084529	ns
refSample	CESC	LIHC	0.011	0.015218	*
refSample	CESC	KIRC	0.04	0.0524466	ns
refSample	CESC	CRC	0.077	0.0972632	ns
refSample	CESC	BLCA	0.023	0.0308905	*
refSample	CESC	STAD	0.433	0.483838	ns
refSample	CESC	LUSC	0.66	0.704681	ns
refSample	CESC	THCA	0.047	0.0611887	ns
refSample	CESC	PRAD	0.015	0.0205459	*
refSample	CESC	HNSC	0.018	0.0244729	*
refSample	CESC	LUAD	0.993	0.994802	ns
refSample	CESC	BRCA	0.319	0.366087	ns
refSample	CESC	TCGA epithelial cancer	0.421	0.473303	ns
refSample	LIHC	KIRC	0.596	0.647622	ns
refSample	LIHC	CRC	0.421	0.473303	ns
refSample	LIHC	BLCA	0.813	0.835182	ns
refSample	LIHC	STAD	0.063	0.0810629	ns
refSample	LIHC	LUSC	0.034	0.0447924	*
refSample	LIHC	THCA	0.603	0.652659	ns
refSample	LIHC	PRAD	1.71e-06	2.6293e-06	****
refSample	LIHC	HNSC	0.845	0.861609	ns
refSample	LIHC	LUAD	0.01	0.0138693	*
refSample	LIHC	BRCA	0.13	0.159113	ns
refSample	LIHC	TCGA epithelial cancer	0.071	0.0905127	ns
refSample	KIRC	CRC	0.785	0.812983	ns
refSample	KIRC	BLCA	0.814	0.835182	ns
refSample	KIRC	STAD	0.197	0.236915	ns
refSample	KIRC	LUSC	0.102	0.127964	ns
refSample	KIRC	THCA	0.995	0.995	ns
refSample	KIRC	PRAD	1.38e-05	2.08131e-05	****
refSample	KIRC	HNSC	0.745	0.78631	ns
refSample	KIRC	LUAD	0.04	0.0524466	ns
refSample	KIRC	BRCA	0.294	0.34238	ns
refSample	KIRC	TCGA epithelial cancer	0.215	0.255226	ns
refSample	CRC	BLCA	0.603	0.652659	ns
refSample	CRC	STAD	0.298	0.346307	ns
refSample	CRC	LUSC	0.179	0.21716	ns
refSample	CRC	THCA	0.804	0.829548	ns
refSample	CRC	PRAD	5.03e-05	7.50422e-05	****
refSample	CRC	HNSC	0.548	0.601384	ns
refSample	CRC	LUAD	0.075	0.0949541	ns
refSample	CRC	BRCA	0.45	0.501818	ns
refSample	CRC	TCGA epithelial cancer	0.316	0.364159	ns
refSample	BLCA	STAD	0.119	0.146625	ns
refSample	BLCA	LUSC	0.064	0.0821581	ns
refSample	BLCA	THCA	0.784	0.812983	ns
refSample	BLCA	PRAD	5.77e-06	8.75011e-06	****
refSample	BLCA	HNSC	0.946	0.952905	ns
refSample	BLCA	LUAD	0.021	0.0282732	*
refSample	BLCA	BRCA	0.201	0.2412	ns
refSample	BLCA	TCGA epithelial cancer	0.13	0.159113	ns
refSample	STAD	LUSC	0.748	0.787969	ns
refSample	STAD	THCA	0.213	0.253944	ns
refSample	STAD	PRAD	0.002	0.00284536	**
refSample	STAD	HNSC	0.103	0.128925	ns
refSample	STAD	LUAD	0.432	0.4837	ns
refSample	STAD	BRCA	0.807	0.83109	ns
refSample	STAD	TCGA epithelial cancer	0.967	0.970516	ns
refSample	LUSC	THCA	0.125	0.153675	ns
refSample	LUSC	PRAD	0.005	0.00704082	**
refSample	LUSC	HNSC	0.054	0.069808	ns
refSample	LUSC	LUAD	0.65	0.695349	ns
refSample	LUSC	BRCA	0.571	0.624143	ns
refSample	LUSC	TCGA epithelial cancer	0.708	0.750127	ns
refSample	THCA	PRAD	2.92e-05	4.38e-05	****
refSample	THCA	HNSC	0.75	0.788571	ns
refSample	THCA	LUAD	0.048	0.0623435	ns
refSample	THCA	BRCA	0.325	0.372199	ns
refSample	THCA	TCGA epithelial cancer	0.236	0.278955	ns
refSample	PRAD	HNSC	4.54e-06	6.9038e-06	****
refSample	PRAD	LUAD	0.015	0.0205459	*
refSample	PRAD	BRCA	0.000922	0.00132537	**
refSample	PRAD	TCGA epithelial cancer	0.001	0.00143005	**
refSample	HNSC	LUAD	0.019	0.025769	*
refSample	HNSC	BRCA	0.188	0.226585	ns
refSample	HNSC	TCGA epithelial cancer	0.115	0.142652	ns
refSample	LUAD	BRCA	0.319	0.366087	ns
refSample	LUAD	TCGA epithelial cancer	0.404	0.456984	ns
refSample	BRCA	TCGA epithelial cancer	0.823	0.842311	ns
codon	CHOL	UCS	3.04e-121	1.46625e-120	****
codon	CHOL	OV	7.75e-59	1.67109e-58	****
codon	CHOL	KICH	4.78e-29	8.73695e-29	****
codon	CHOL	MESO	3.09e-121	1.46625e-120	****
codon	CHOL	ACC	3.6e-76	8.24564e-76	****
codon	CHOL	THYM	6.56e-121	2.43028e-120	****
codon	CHOL	TGCT	3.04e-121	1.46625e-120	****
codon	CHOL	PAAD	4.38e-58	9.37116e-58	****
codon	CHOL	ESCA	0.002	0.00284536	**
codon	CHOL	KIRP	3.34e-57	7.11846e-57	****
codon	CHOL	CESC	1.16e-29	2.12731e-29	****
codon	CHOL	LIHC	5.76e-53	1.20436e-52	****
codon	CHOL	KIRC	9.56e-59	2.05335e-58	****
codon	CHOL	CRC	1.41e-51	2.92602e-51	****
codon	CHOL	BLCA	5.04e-26	9.18178e-26	****
codon	CHOL	STAD	3.5e-44	7.02545e-44	****
codon	CHOL	LUSC	3.08e-55	6.46449e-55	****
codon	CHOL	THCA	2.07e-52	4.31185e-52	****
codon	CHOL	PRAD	3.7e-57	7.85538e-57	****
codon	CHOL	HNSC	6.34e-35	1.20264e-34	****
codon	CHOL	LUAD	6.5e-57	1.37471e-56	****
codon	CHOL	BRCA	1.9e-55	4.00305e-55	****
codon	CHOL	TCGA epithelial cancer	8.04e-49	1.64984e-48	****
codon	UCS	OV	3.04e-121	1.46625e-120	****
codon	UCS	KICH	3.04e-121	1.46625e-120	****
codon	UCS	MESO	3.11e-121	1.46625e-120	****
codon	UCS	ACC	3.04e-121	1.46625e-120	****
codon	UCS	THYM	3.04e-121	1.46625e-120	****
codon	UCS	TGCT	7.97e-95	1.92958e-94	****
codon	UCS	PAAD	3.04e-121	1.46625e-120	****
codon	UCS	ESCA	3.04e-121	1.46625e-120	****
codon	UCS	KIRP	3.04e-121	1.46625e-120	****
codon	UCS	CESC	3.04e-121	1.46625e-120	****
codon	UCS	LIHC	3.04e-121	1.46625e-120	****
codon	UCS	KIRC	3.04e-121	1.46625e-120	****
codon	UCS	CRC	3.04e-121	1.46625e-120	****
codon	UCS	BLCA	3.04e-121	1.46625e-120	****
codon	UCS	STAD	3.04e-121	1.46625e-120	****
codon	UCS	LUSC	3.04e-121	1.46625e-120	****
codon	UCS	THCA	3.04e-121	1.46625e-120	****
codon	UCS	PRAD	3.04e-121	1.46625e-120	****
codon	UCS	HNSC	3.04e-121	1.46625e-120	****
codon	UCS	LUAD	3.04e-121	1.46625e-120	****
codon	UCS	BRCA	3.04e-121	1.46625e-120	****
codon	UCS	TCGA epithelial cancer	3.04e-121	1.46625e-120	****
codon	OV	KICH	1.33e-91	3.16448e-91	****
codon	OV	MESO	3.43e-121	1.46772e-120	****
codon	OV	ACC	4.69e-08	7.3968e-08	****
codon	OV	THYM	1.31e-118	4.54792e-118	****
codon	OV	TGCT	3.04e-121	1.46625e-120	****
codon	OV	PAAD	1.08e-103	2.85244e-103	****
codon	OV	ESCA	4.38e-69	9.59429e-69	****
codon	OV	KIRP	2.35e-103	6.17714e-103	****
codon	OV	CESC	6.21e-92	1.48395e-91	****
codon	OV	LIHC	7.51e-102	1.91922e-101	****
codon	OV	KIRC	5.78e-104	1.53392e-103	****
codon	OV	CRC	2.65e-101	6.71009e-101	****
codon	OV	BLCA	6.13e-90	1.45226e-89	****
codon	OV	STAD	1.97e-98	4.81168e-98	****
codon	OV	LUSC	8.93e-103	2.29273e-102	****
codon	OV	THCA	1.3e-101	3.30691e-101	****
codon	OV	PRAD	2.37e-103	6.20019e-103	****
codon	OV	HNSC	1.95e-94	4.70044e-94	****
codon	OV	LUAD	2.84e-103	7.39472e-103	****
codon	OV	BRCA	7.29e-103	1.88041e-102	****
codon	OV	TCGA epithelial cancer	2.31e-100	5.74378e-100	****
codon	KICH	MESO	3.04e-121	1.46625e-120	****
codon	KICH	ACC	7.71e-101	1.93451e-100	****
codon	KICH	THYM	3.27e-121	1.46625e-120	****
codon	KICH	TGCT	3.04e-121	1.46625e-120	****
codon	KICH	PAAD	1.52e-13	2.622e-13	****
codon	KICH	ESCA	5.59e-18	1.00511e-17	****
codon	KICH	KIRP	7.54e-13	1.29257e-12	****
codon	KICH	CESC	0.824	0.842311	ns
codon	KICH	LIHC	9.77e-10	1.60507e-09	****
codon	KICH	KIRC	3.36e-14	5.888e-14	****
codon	KICH	CRC	7.81e-09	1.25689e-08	****
codon	KICH	BLCA	0.401	0.454522	ns
codon	KICH	STAD	8.75e-05	0.000130189	***
codon	KICH	LUSC	2.03e-11	3.38538e-11	****
codon	KICH	THCA	2.04e-09	3.34148e-09	****
codon	KICH	PRAD	8.04e-13	1.37402e-12	****
codon	KICH	HNSC	0.112	0.139558	ns
codon	KICH	LUAD	1.36e-12	2.31704e-12	****
codon	KICH	BRCA	1.47e-11	2.46638e-11	****
codon	KICH	TCGA epithelial cancer	3.28e-07	5.11458e-07	****
codon	MESO	ACC	4.5e-121	1.84e-120	****
codon	MESO	THYM	1.77e-88	4.17538e-88	****
codon	MESO	TGCT	5.67e-120	2.00631e-119	****
codon	MESO	PAAD	3.04e-121	1.46625e-120	****
codon	MESO	ESCA	3.04e-121	1.46625e-120	****
codon	MESO	KIRP	3.04e-121	1.46625e-120	****
codon	MESO	CESC	3.04e-121	1.46625e-120	****
codon	MESO	LIHC	3.04e-121	1.46625e-120	****
codon	MESO	KIRC	3.04e-121	1.46625e-120	****
codon	MESO	CRC	3.04e-121	1.46625e-120	****
codon	MESO	BLCA	3.04e-121	1.46625e-120	****
codon	MESO	STAD	3.04e-121	1.46625e-120	****
codon	MESO	LUSC	3.04e-121	1.46625e-120	****
codon	MESO	THCA	3.04e-121	1.46625e-120	****
codon	MESO	PRAD	3.04e-121	1.46625e-120	****
codon	MESO	HNSC	3.04e-121	1.46625e-120	****
codon	MESO	LUAD	3.04e-121	1.46625e-120	****
codon	MESO	BRCA	3.04e-121	1.46625e-120	****
codon	MESO	TCGA epithelial cancer	3.04e-121	1.46625e-120	****
codon	ACC	THYM	1.26e-116	4.32e-116	****
codon	ACC	TGCT	3.04e-121	1.46625e-120	****
codon	ACC	PAAD	7.74e-110	2.29703e-109	****
codon	ACC	ESCA	3.78e-84	8.80405e-84	****
codon	ACC	KIRP	1.3e-109	3.81702e-109	****
codon	ACC	CESC	4.34e-101	1.09392e-100	****
codon	ACC	LIHC	1.59e-108	4.47796e-108	****
codon	ACC	KIRC	4.66e-110	1.40564e-109	****
codon	ACC	CRC	4.13e-108	1.14561e-107	****
codon	ACC	BLCA	1.2e-99	2.95714e-99	****
codon	ACC	STAD	5.92e-106	1.57867e-105	****
codon	ACC	LUSC	3.85e-109	1.09546e-108	****
codon	ACC	THCA	2.31e-108	6.47269e-108	****
codon	ACC	PRAD	1.34e-109	3.91365e-109	****
codon	ACC	HNSC	4.74e-103	1.22839e-102	****
codon	ACC	LUAD	1.54e-109	4.45068e-109	****
codon	ACC	BRCA	3.43e-109	9.81016e-109	****
codon	ACC	TCGA epithelial cancer	2.39e-107	6.43551e-107	****
codon	THYM	TGCT	3.14e-121	1.46625e-120	****
codon	THYM	PAAD	3.11e-121	1.46625e-120	****
codon	THYM	ESCA	5e-121	1.98561e-120	****
codon	THYM	KIRP	3.14e-121	1.46625e-120	****
codon	THYM	CESC	3.24e-121	1.46625e-120	****
codon	THYM	LIHC	3.14e-121	1.46625e-120	****
codon	THYM	KIRC	3.11e-121	1.46625e-120	****
codon	THYM	CRC	3.14e-121	1.46625e-120	****
codon	THYM	BLCA	3.32e-121	1.46625e-120	****
codon	THYM	STAD	3.14e-121	1.46625e-120	****
codon	THYM	LUSC	3.14e-121	1.46625e-120	****
codon	THYM	THCA	3.14e-121	1.46625e-120	****
codon	THYM	PRAD	3.14e-121	1.46625e-120	****
codon	THYM	HNSC	3.21e-121	1.46625e-120	****
codon	THYM	LUAD	3.14e-121	1.46625e-120	****
codon	THYM	BRCA	3.14e-121	1.46625e-120	****
codon	THYM	TCGA epithelial cancer	3.14e-121	1.46625e-120	****
codon	TGCT	PAAD	3.04e-121	1.46625e-120	****
codon	TGCT	ESCA	3.04e-121	1.46625e-120	****
codon	TGCT	KIRP	3.04e-121	1.46625e-120	****
codon	TGCT	CESC	3.04e-121	1.46625e-120	****
codon	TGCT	LIHC	3.04e-121	1.46625e-120	****
codon	TGCT	KIRC	3.04e-121	1.46625e-120	****
codon	TGCT	CRC	3.04e-121	1.46625e-120	****
codon	TGCT	BLCA	3.04e-121	1.46625e-120	****
codon	TGCT	STAD	3.04e-121	1.46625e-120	****
codon	TGCT	LUSC	3.04e-121	1.46625e-120	****
codon	TGCT	THCA	3.04e-121	1.46625e-120	****
codon	TGCT	PRAD	3.04e-121	1.46625e-120	****
codon	TGCT	HNSC	3.04e-121	1.46625e-120	****
codon	TGCT	LUAD	3.04e-121	1.46625e-120	****
codon	TGCT	BRCA	3.04e-121	1.46625e-120	****
codon	TGCT	TCGA epithelial cancer	3.04e-121	1.46625e-120	****
codon	PAAD	ESCA	1.92e-46	3.91085e-46	****
codon	PAAD	KIRP	0.772	0.806609	ns
codon	PAAD	CESC	4.61e-13	7.92748e-13	****
codon	PAAD	LIHC	0.151	0.184	ns
codon	PAAD	KIRC	0.788	0.814562	ns
codon	PAAD	CRC	0.072	0.091576	ns
codon	PAAD	BLCA	5.38e-16	9.61087e-16	****
codon	PAAD	STAD	0.000222	0.000325915	***
codon	PAAD	LUSC	0.43	0.482439	ns
codon	PAAD	THCA	0.115	0.142652	ns
codon	PAAD	PRAD	0.765	0.80129	ns
codon	PAAD	HNSC	2.24e-09	3.65822e-09	****
codon	PAAD	LUAD	0.708	0.750127	ns
codon	PAAD	BRCA	0.464	0.514313	ns
codon	PAAD	TCGA epithelial cancer	0.012	0.0165187	*
codon	ESCA	KIRP	1.57e-45	3.18618e-45	****
codon	ESCA	CESC	1.38e-18	2.48941e-18	****
codon	ESCA	LIHC	6.08e-41	1.19013e-40	****
codon	ESCA	KIRC	2.52e-47	5.152e-47	****
codon	ESCA	CRC	1.72e-39	3.31972e-39	****
codon	ESCA	BLCA	2.35e-15	4.18452e-15	****
codon	ESCA	STAD	4.01e-32	7.45293e-32	****
codon	ESCA	LUSC	1.45e-43	2.88953e-43	****
codon	ESCA	THCA	2.16e-40	4.21314e-40	****
codon	ESCA	PRAD	1.67e-45	3.3767e-45	****
codon	ESCA	HNSC	2.41e-23	4.37605e-23	****
codon	ESCA	LUAD	3.14e-45	6.32584e-45	****
codon	ESCA	BRCA	8.93e-44	1.786e-43	****
codon	ESCA	TCGA epithelial cancer	7.83e-37	1.49556e-36	****
codon	KIRP	CESC	2.48e-12	4.21218e-12	****
codon	KIRP	LIHC	0.235	0.278369	ns
codon	KIRP	KIRC	0.614	0.661969	ns
codon	KIRP	CRC	0.118	0.146045	ns
codon	KIRP	BLCA	3.22e-15	5.71524e-15	****
codon	KIRP	STAD	0.00056	0.000813474	***
codon	KIRP	LUSC	0.583	0.636	ns
codon	KIRP	THCA	0.185	0.223947	ns
codon	KIRP	PRAD	0.944	0.952629	ns
codon	KIRP	HNSC	9.1e-09	1.46023e-08	****
codon	KIRP	LUAD	0.893	0.907801	ns
codon	KIRP	BRCA	0.62	0.667135	ns
codon	KIRP	TCGA epithelial cancer	0.024	0.0320775	*
codon	CESC	LIHC	2.43e-09	3.95681e-09	****
codon	CESC	KIRC	1.1e-13	1.90345e-13	****
codon	CESC	CRC	2.09e-08	3.30567e-08	****
codon	CESC	BLCA	0.31	0.358742	ns
codon	CESC	STAD	0.00018	0.00026496	***
codon	CESC	LUSC	5.74e-11	9.51495e-11	****
codon	CESC	THCA	5.75e-09	9.30792e-09	****
codon	CESC	PRAD	2.65e-12	4.48712e-12	****
codon	CESC	HNSC	0.154	0.187242	ns
codon	CESC	LUAD	4.11e-12	6.93798e-12	****
codon	CESC	BRCA	4.16e-11	6.91663e-11	****
codon	CESC	TCGA epithelial cancer	8.06e-07	1.24625e-06	****
codon	LIHC	KIRC	0.099	0.124483	ns
codon	LIHC	CRC	0.672	0.715792	ns
codon	LIHC	BLCA	7.62e-12	1.28239e-11	****
codon	LIHC	STAD	0.02	0.0270588	*
codon	LIHC	LUSC	0.498	0.549792	ns
codon	LIHC	THCA	0.846	0.861609	ns
codon	LIHC	PRAD	0.238	0.280718	ns
codon	LIHC	HNSC	3.52e-06	5.36751e-06	****
codon	LIHC	LUAD	0.267	0.312917	ns
codon	LIHC	BRCA	0.461	0.512016	ns
codon	LIHC	TCGA epithelial cancer	0.266	0.312917	ns
codon	KIRC	CRC	0.042	0.0549384	ns
codon	KIRC	BLCA	1.06e-16	1.89974e-16	****
codon	KIRC	STAD	8.97e-05	0.000133103	***
codon	KIRC	LUSC	0.312	0.360301	ns
codon	KIRC	THCA	0.074	0.0939034	ns
codon	KIRC	PRAD	0.608	0.656783	ns
codon	KIRC	HNSC	7.06e-10	1.16332e-09	****
codon	KIRC	LUAD	0.56	0.613333	ns
codon	KIRC	BRCA	0.342	0.39005	ns
codon	KIRC	TCGA epithelial cancer	0.006	0.00840609	**
codon	CRC	BLCA	7.42e-11	1.2263e-10	****
codon	CRC	STAD	0.05	0.0647887	ns
codon	CRC	LUSC	0.293	0.341937	ns
codon	CRC	THCA	0.777	0.809253	ns
codon	CRC	PRAD	0.119	0.146625	ns
codon	CRC	HNSC	1.85e-05	2.78256e-05	****
codon	CRC	LUAD	0.136	0.166088	ns
codon	CRC	BRCA	0.267	0.312917	ns
codon	CRC	TCGA epithelial cancer	0.46	0.511935	ns
codon	BLCA	STAD	2.67e-06	4.08266e-06	****
codon	BLCA	LUSC	1.07e-13	1.85736e-13	****
codon	BLCA	THCA	1.81e-11	3.02764e-11	****
codon	BLCA	PRAD	3.39e-15	5.99769e-15	****
codon	BLCA	HNSC	0.017	0.0231704	*
codon	BLCA	LUAD	5.58e-15	9.80943e-15	****
codon	BLCA	BRCA	7.18e-14	1.25423e-13	****
codon	BLCA	TCGA epithelial cancer	4.62e-09	7.50071e-09	****
codon	STAD	LUSC	0.003	0.00424615	**
codon	STAD	THCA	0.028	0.0371538	*
codon	STAD	PRAD	0.000578	0.000835225	***
codon	STAD	HNSC	0.017	0.0231704	*
codon	STAD	LUAD	0.000746	0.00107517	**
codon	STAD	BRCA	0.003	0.00424615	**
codon	STAD	TCGA epithelial cancer	0.21	0.250909	ns
codon	LUSC	THCA	0.412	0.46508	ns
codon	LUSC	PRAD	0.587	0.639101	ns
codon	LUSC	HNSC	1.49e-07	2.32997e-07	****
codon	LUSC	LUAD	0.634	0.67955	ns
codon	LUSC	BRCA	0.908	0.919662	ns
codon	LUSC	TCGA epithelial cancer	0.08	0.100822	ns
codon	THCA	PRAD	0.187	0.225873	ns
codon	THCA	HNSC	6.69e-06	1.01175e-05	****
codon	THCA	LUAD	0.214	0.254586	ns
codon	THCA	BRCA	0.38	0.432495	ns
codon	THCA	TCGA epithelial cancer	0.333	0.380571	ns
codon	PRAD	HNSC	9.52e-09	1.5232e-08	****
codon	PRAD	LUAD	0.897	0.910191	ns
codon	PRAD	BRCA	0.625	0.671206	ns
codon	PRAD	TCGA epithelial cancer	0.024	0.0320775	*
codon	HNSC	LUAD	1.41e-08	2.24948e-08	****
codon	HNSC	BRCA	1.08e-07	1.69846e-07	****
codon	HNSC	TCGA epithelial cancer	0.000341	0.000496654	***
codon	LUAD	BRCA	0.673	0.715792	ns
codon	LUAD	TCGA epithelial cancer	0.029	0.0383885	*
codon	BRCA	TCGA epithelial cancer	0.071	0.0905127	ns
