# Supplementary material for: Comprehensive assessment of computational methods for cancer immunoediting
Source: Cell Rep Methods. 2025 Mar 24;5(3):101006. doi: 10.1016/j.crmeth.2025.101006 (PMC12049729; doi:10.1016/j.crmeth.2025.101006)
Supplement: Table S3. A list of the 17,902 protein-coding genes used in the study, related to STAR Methods [file mmc4.xlsx]

## Sheet: Sheet 1
Table S3, 17,902 protein-coding genes used in the study
Ensembl.id	GeneSymbol
ENSG00000000003	TSPAN6
ENSG00000000005	TNMD
ENSG00000000419	DPM1
ENSG00000000457	SCYL3
ENSG00000000460	C1orf112
ENSG00000000938	FGR
ENSG00000000971	CFH
ENSG00000001036	FUCA2
ENSG00000001084	GCLC
ENSG00000001167	NFYA
ENSG00000001460	STPG1
ENSG00000001461	NIPAL3
ENSG00000001497	LAS1L
ENSG00000001561	ENPP4
ENSG00000001617	SEMA3F
ENSG00000001626	CFTR
ENSG00000001629	ANKIB1
ENSG00000001630	CYP51A1
ENSG00000001631	KRIT1
ENSG00000002016	RAD52
ENSG00000002330	BAD
ENSG00000002549	LAP3
ENSG00000002586	CD99
ENSG00000002587	HS3ST1
ENSG00000002726	AOC1
ENSG00000002745	WNT16
ENSG00000002746	HECW1
ENSG00000002822	MAD1L1
ENSG00000002834	LASP1
ENSG00000002919	SNX11
ENSG00000002933	TMEM176A
ENSG00000003056	M6PR
ENSG00000003096	KLHL13
ENSG00000003137	CYP26B1
ENSG00000003147	ICA1
ENSG00000003249	DBNDD1
ENSG00000003393	ALS2
ENSG00000003400	CASP10
ENSG00000003402	CFLAR
ENSG00000003436	TFPI
ENSG00000003509	NDUFAF7
ENSG00000003756	RBM5
ENSG00000003987	MTMR7
ENSG00000003989	SLC7A2
ENSG00000004059	ARF5
ENSG00000004139	SARM1
ENSG00000004142	POLDIP2
ENSG00000004399	PLXND1
ENSG00000004455	AK2
ENSG00000004468	CD38
ENSG00000004478	FKBP4
ENSG00000004487	KDM1A
ENSG00000004534	RBM6
ENSG00000004660	CAMKK1
ENSG00000004700	RECQL
ENSG00000004776	HSPB6
ENSG00000004777	ARHGAP33
ENSG00000004779	NDUFAB1
ENSG00000004799	PDK4
ENSG00000004809	SLC22A16
ENSG00000004838	ZMYND10
ENSG00000004846	ABCB5
ENSG00000004848	ARX
ENSG00000004864	SLC25A13
ENSG00000004866	ST7
ENSG00000004897	CDC27
ENSG00000004939	SLC4A1
ENSG00000004948	CALCR
ENSG00000004961	HCCS
ENSG00000004975	DVL2
ENSG00000005001	PRSS22
ENSG00000005007	UPF1
ENSG00000005020	SKAP2
ENSG00000005022	SLC25A5
ENSG00000005073	HOXA11
ENSG00000005075	POLR2J
ENSG00000005100	DHX33
ENSG00000005102	MEOX1
ENSG00000005108	THSD7A
ENSG00000005156	LIG3
ENSG00000005175	RPAP3
ENSG00000005187	ACSM3
ENSG00000005194	CIAPIN1
ENSG00000005238	FAM214B
ENSG00000005243	COPZ2
ENSG00000005249	PRKAR2B
ENSG00000005302	MSL3
ENSG00000005339	CREBBP
ENSG00000005381	MPO
ENSG00000005421	PON1
ENSG00000005436	GCFC2
ENSG00000005448	WDR54
ENSG00000005469	CROT
ENSG00000005471	ABCB4
ENSG00000005483	KMT2E
ENSG00000005486	RHBDD2
ENSG00000005513	SOX8
ENSG00000005700	IBTK
ENSG00000005801	ZNF195
ENSG00000005810	MYCBP2
ENSG00000005812	FBXL3
ENSG00000005844	ITGAL
ENSG00000005882	PDK2
ENSG00000005884	ITGA3
ENSG00000005889	ZFX
ENSG00000005893	LAMP2
ENSG00000005955	GGNBP2
ENSG00000005961	ITGA2B
ENSG00000005981	ASB4
ENSG00000006007	GDE1
ENSG00000006016	CRLF1
ENSG00000006025	OSBPL7
ENSG00000006042	TMEM98
ENSG00000006047	YBX2
ENSG00000006059	KRT33A
ENSG00000006071	ABCC8
ENSG00000006074	CCL18
ENSG00000006075	CCL3
ENSG00000006114	SYNRG
ENSG00000006116	CACNG3
ENSG00000006118	TMEM132A
ENSG00000006125	AP2B1
ENSG00000006128	TAC1
ENSG00000006194	ZNF263
ENSG00000006210	CX3CL1
ENSG00000006282	SPATA20
ENSG00000006283	CACNA1G
ENSG00000006327	TNFRSF12A
ENSG00000006377	DLX6
ENSG00000006432	MAP3K9
ENSG00000006451	RALA
ENSG00000006453	BAIAP2L1
ENSG00000006459	KDM7A
ENSG00000006468	ETV1
ENSG00000006530	AGK
ENSG00000006534	ALDH3B1
ENSG00000006555	TTC22
ENSG00000006576	PHTF2
ENSG00000006606	CCL26
ENSG00000006607	FARP2
ENSG00000006611	USH1C
ENSG00000006625	GGCT
ENSG00000006634	DBF4
ENSG00000006638	TBXA2R
ENSG00000006652	IFRD1
ENSG00000006659	LGALS14
ENSG00000006695	COX10
ENSG00000006704	GTF2IRD1
ENSG00000006712	PAF1
ENSG00000006715	VPS41
ENSG00000006740	ARHGAP44
ENSG00000006744	ELAC2
ENSG00000006747	SCIN
ENSG00000006756	ARSD
ENSG00000006757	PNPLA4
ENSG00000006788	MYH13
ENSG00000006831	ADIPOR2
ENSG00000006837	CDKL3
ENSG00000007001	UPP2
ENSG00000007038	PRSS21
ENSG00000007047	MARK4
ENSG00000007062	PROM1
ENSG00000007080	CCDC124
ENSG00000007129	CEACAM21
ENSG00000007168	PAFAH1B1
ENSG00000007171	NOS2
ENSG00000007174	DNAH9
ENSG00000007202	KIAA0100
ENSG00000007216	SLC13A2
ENSG00000007237	GAS7
ENSG00000007255	TRAPPC6A
ENSG00000007264	MATK
ENSG00000007306	CEACAM7
ENSG00000007312	CD79B
ENSG00000007314	SCN4A
ENSG00000007341	ST7L
ENSG00000007350	TKTL1
ENSG00000007372	PAX6
ENSG00000007376	RPUSD1
ENSG00000007384	RHBDF1
ENSG00000007392	LUC7L
ENSG00000007402	CACNA2D2
ENSG00000007516	BAIAP3
ENSG00000007520	TSR3
ENSG00000007541	PIGQ
ENSG00000007866	TEAD3
ENSG00000007908	SELE
ENSG00000007923	DNAJC11
ENSG00000007933	FMO3
ENSG00000007944	MYLIP
ENSG00000007952	NOX1
ENSG00000007968	E2F2
ENSG00000008018	PSMB1
ENSG00000008056	SYN1
ENSG00000008083	JARID2
ENSG00000008086	CDKL5
ENSG00000008118	CAMK1G
ENSG00000008128	CDK11A
ENSG00000008130	NADK
ENSG00000008196	TFAP2B
ENSG00000008197	TFAP2D
ENSG00000008226	DLEC1
ENSG00000008256	CYTH3
ENSG00000008277	ADAM22
ENSG00000008282	SYPL1
ENSG00000008283	CYB561
ENSG00000008294	SPAG9
ENSG00000008300	CELSR3
ENSG00000008311	AASS
ENSG00000008323	PLEKHG6
ENSG00000008324	SS18L2
ENSG00000008382	MPND
ENSG00000008394	MGST1
ENSG00000008405	CRY1
ENSG00000008438	PGLYRP1
ENSG00000008441	NFIX
ENSG00000008513	ST3GAL1
ENSG00000008516	MMP25
ENSG00000008517	IL32
ENSG00000008710	PKD1
ENSG00000008735	MAPK8IP2
ENSG00000008838	MED24
ENSG00000008853	RHOBTB2
ENSG00000008869	HEATR5B
ENSG00000008952	SEC62
ENSG00000008988	RPS20
ENSG00000009307	CSDE1
ENSG00000009335	UBE3C
ENSG00000009413	REV3L
ENSG00000009694	TENM1
ENSG00000009709	PAX7
ENSG00000009724	MASP2
ENSG00000009765	IYD
ENSG00000009780	FAM76A
ENSG00000009790	TRAF3IP3
ENSG00000009830	POMT2
ENSG00000009844	VTA1
ENSG00000009950	MLXIPL
ENSG00000009954	BAZ1B
ENSG00000010017	RANBP9
ENSG00000010030	ETV7
ENSG00000010072	SPRTN
ENSG00000010219	DYRK4
ENSG00000010244	ZNF207
ENSG00000010256	UQCRC1
ENSG00000010270	STARD3NL
ENSG00000010278	CD9
ENSG00000010282	HHATL
ENSG00000010292	NCAPD2
ENSG00000010295	IFFO1
ENSG00000010310	GIPR
ENSG00000010318	PHF7
ENSG00000010319	SEMA3G
ENSG00000010322	NISCH
ENSG00000010327	STAB1
ENSG00000010361	FUZ
ENSG00000010379	SLC6A13
ENSG00000010404	IDS
ENSG00000010438	PRSS3
ENSG00000010539	ZNF200
ENSG00000010610	CD4
ENSG00000010626	LRRC23
ENSG00000010671	BTK
ENSG00000010704	HFE
ENSG00000010803	SCMH1
ENSG00000010810	FYN
ENSG00000010818	HIVEP2
ENSG00000010932	FMO1
ENSG00000011009	LYPLA2
ENSG00000011021	CLCN6
ENSG00000011028	MRC2
ENSG00000011052	NME2
ENSG00000011083	SLC6A7
ENSG00000011105	TSPAN9
ENSG00000011114	BTBD7
ENSG00000011132	APBA3
ENSG00000011143	MKS1
ENSG00000011198	ABHD5
ENSG00000011243	AKAP8L
ENSG00000011258	MBTD1
ENSG00000011260	UTP18
ENSG00000011275	RNF216
ENSG00000011295	TTC19
ENSG00000011304	PTBP1
ENSG00000011332	DPF1
ENSG00000011347	SYT7
ENSG00000011376	LARS2
ENSG00000011405	PIK3C2A
ENSG00000011422	PLAUR
ENSG00000011426	ANLN
ENSG00000011451	WIZ
ENSG00000011454	RABGAP1
ENSG00000011465	DCN
ENSG00000011478	QPCTL
ENSG00000011485	PPP5C
ENSG00000011523	CEP68
ENSG00000011566	MAP4K3
ENSG00000011590	ZBTB32
ENSG00000011600	TYROBP
ENSG00000011638	TMEM159
ENSG00000011677	GABRA3
ENSG00000012048	BRCA1
ENSG00000012061	ERCC1
ENSG00000012124	CD22
ENSG00000012174	MBTPS2
ENSG00000012211	PRICKLE3
ENSG00000012223	LTF
ENSG00000012232	EXTL3
ENSG00000012504	NR1H4
ENSG00000012660	ELOVL5
ENSG00000012779	ALOX5
ENSG00000012817	KDM5D
ENSG00000012822	CALCOCO1
ENSG00000012963	UBR7
ENSG00000012983	MAP4K5
ENSG00000013016	EHD3
ENSG00000013275	PSMC4
ENSG00000013288	MAN2B2
ENSG00000013293	SLC7A14
ENSG00000013297	CLDN11
ENSG00000013306	SLC25A39
ENSG00000013364	MVP
ENSG00000013374	NUB1
ENSG00000013375	PGM3
ENSG00000013392	RWDD2A
ENSG00000013441	CLK1
ENSG00000013503	POLR3B
ENSG00000013523	ANGEL1
ENSG00000013561	RNF14
ENSG00000013563	DNASE1L1
ENSG00000013573	DDX11
ENSG00000013583	HEBP1
ENSG00000013588	GPRC5A
ENSG00000013619	MAMLD1
ENSG00000013725	CD6
ENSG00000013810	TACC3
ENSG00000014123	UFL1
ENSG00000014138	POLA2
ENSG00000014164	ZC3H3
ENSG00000014216	CAPN1
ENSG00000014641	MDH1
ENSG00000014824	SLC30A9
ENSG00000014914	MTMR11
ENSG00000014919	COX15
ENSG00000015133	CCDC88C
ENSG00000015153	YAF2
ENSG00000015171	ZMYND11
ENSG00000015285	WAS
ENSG00000015413	DPEP1
ENSG00000015475	BID
ENSG00000015479	MATR3
ENSG00000015520	NPC1L1
ENSG00000015532	XYLT2
ENSG00000015568	RGPD5
ENSG00000015592	STMN4
ENSG00000015676	NUDCD3
ENSG00000016082	ISL1
ENSG00000016391	CHDH
ENSG00000016402	IL20RA
ENSG00000016490	CLCA1
ENSG00000016602	CLCA4
ENSG00000016864	GLT8D1
ENSG00000017260	ATP2C1
ENSG00000017373	SRCIN1
ENSG00000017427	IGF1
ENSG00000017483	SLC38A5
ENSG00000017621	MAGIX
ENSG00000017797	RALBP1
ENSG00000018189	RUFY3
ENSG00000018236	CNTN1
ENSG00000018280	SLC11A1
ENSG00000018408	WWTR1
ENSG00000018510	AGPS
ENSG00000018625	ATP1A2
ENSG00000018699	TTC27
ENSG00000018869	ZNF582
ENSG00000019102	VSIG2
ENSG00000019144	PHLDB1
ENSG00000019169	MARCO
ENSG00000019186	CYP24A1
ENSG00000019485	PRDM11
ENSG00000019505	SYT13
ENSG00000019549	SNAI2
ENSG00000019582	CD74
ENSG00000019991	HGF
ENSG00000019995	ZRANB1
ENSG00000020129	NCDN
ENSG00000020256	ZFP64
ENSG00000020426	MNAT1
ENSG00000020577	SAMD4A
ENSG00000020633	RUNX3
ENSG00000021300	PLEKHB1
ENSG00000021355	SERPINB1
ENSG00000021461	CYP3A43
ENSG00000021488	SLC7A9
ENSG00000021574	SPAST
ENSG00000021645	NRXN3
ENSG00000021762	OSBPL5
ENSG00000021776	AQR
ENSG00000021826	CPS1
ENSG00000021852	C8B
ENSG00000022267	FHL1
ENSG00000022355	GABRA1
ENSG00000022556	NLRP2
ENSG00000022567	SLC45A4
ENSG00000022840	RNF10
ENSG00000022976	ZNF839
ENSG00000023041	ZDHHC6
ENSG00000023171	GRAMD1B
ENSG00000023191	RNH1
ENSG00000023228	NDUFS1
ENSG00000023287	RB1CC1
ENSG00000023318	ERP44
ENSG00000023330	ALAS1
ENSG00000023445	BIRC3
ENSG00000023516	AKAP11
ENSG00000023572	GLRX2
ENSG00000023608	SNAPC1
ENSG00000023697	DERA
ENSG00000023734	STRAP
ENSG00000023839	ABCC2
ENSG00000023892	DEF6
ENSG00000023902	PLEKHO1
ENSG00000023909	GCLM
ENSG00000024048	UBR2
ENSG00000024422	EHD2
ENSG00000024526	DEPDC1
ENSG00000024862	CCDC28A
ENSG00000025039	RRAGD
ENSG00000025156	HSF2
ENSG00000025293	PHF20
ENSG00000025423	HSD17B6
ENSG00000025434	NR1H3
ENSG00000025708	TYMP
ENSG00000025770	NCAPH2
ENSG00000025772	TOMM34
ENSG00000025796	SEC63
ENSG00000025800	KPNA6
ENSG00000026025	VIM
ENSG00000026103	FAS
ENSG00000026297	RNASET2
ENSG00000026508	CD44
ENSG00000026559	KCNG1
ENSG00000026652	AGPAT4
ENSG00000026751	SLAMF7
ENSG00000026950	BTN3A1
ENSG00000027001	MIPEP
ENSG00000027075	PRKCH
ENSG00000027644	INSRR
ENSG00000027697	IFNGR1
ENSG00000027847	B4GALT7
ENSG00000027869	SH2D2A
ENSG00000028116	VRK2
ENSG00000028137	TNFRSF1B
ENSG00000028203	VEZT
ENSG00000028277	POU2F2
ENSG00000028310	BRD9
ENSG00000028528	SNX1
ENSG00000028839	TBPL1
ENSG00000029153	ARNTL2
ENSG00000029363	BCLAF1
ENSG00000029364	SLC39A9
ENSG00000029534	ANK1
ENSG00000029559	IBSP
ENSG00000029639	TFB1M
ENSG00000029725	RABEP1
ENSG00000029993	HMGB3
ENSG00000030066	NUP160
ENSG00000030110	BAK1
ENSG00000030304	MUSK
ENSG00000030419	IKZF2
ENSG00000030582	GRN
ENSG00000031003	FAM13B
ENSG00000031081	ARHGAP31
ENSG00000031691	CENPQ
ENSG00000031823	RANBP3
ENSG00000032219	ARID4A
ENSG00000032444	PNPLA6
ENSG00000032742	IFT88
ENSG00000033011	ALG1
ENSG00000033030	ZCCHC8
ENSG00000033050	ABCF2
ENSG00000033100	CHPF2
ENSG00000033122	LRRC7
ENSG00000033170	FUT8
ENSG00000033178	UBA6
ENSG00000033327	GAB2
ENSG00000033627	ATP6V0A1
ENSG00000033800	PIAS1
ENSG00000033867	SLC4A7
ENSG00000034053	APBA2
ENSG00000034152	MAP2K3
ENSG00000034239	EFCAB1
ENSG00000034510	TMSB10
ENSG00000034533	ASTE1
ENSG00000034677	RNF19A
ENSG00000034693	PEX3
ENSG00000034713	GABARAPL2
ENSG00000034971	MYOC
ENSG00000035115	SH3YL1
ENSG00000035141	FAM136A
ENSG00000035403	VCL
ENSG00000035499	DEPDC1B
ENSG00000035664	DAPK2
ENSG00000035681	NSMAF
ENSG00000035720	STAP1
ENSG00000035862	TIMP2
ENSG00000035928	RFC1
ENSG00000036054	TBC1D23
ENSG00000036257	CUL3
ENSG00000036448	MYOM2
ENSG00000036473	OTC
ENSG00000036530	CYP46A1
ENSG00000036549	ZZZ3
ENSG00000036565	SLC18A1
ENSG00000036672	USP2
ENSG00000036828	CASR
ENSG00000037042	TUBG2
ENSG00000037241	RPL26L1
ENSG00000037280	FLT4
ENSG00000037474	NSUN2
ENSG00000037637	FBXO42
ENSG00000037749	MFAP3
ENSG00000037757	MRI1
ENSG00000037897	METTL1
ENSG00000037965	HOXC8
ENSG00000038002	AGA
ENSG00000038210	PI4K2B
ENSG00000038219	BOD1L1
ENSG00000038274	MAT2B
ENSG00000038295	TLL1
ENSG00000038358	EDC4
ENSG00000038382	TRIO
ENSG00000038427	VCAN
ENSG00000038532	CLEC16A
ENSG00000038945	MSR1
ENSG00000039068	CDH1
ENSG00000039139	DNAH5
ENSG00000039319	ZFYVE16
ENSG00000039537	C6
ENSG00000039560	RAI14
ENSG00000039600	SOX30
ENSG00000039650	PNKP
ENSG00000039987	BEST2
ENSG00000040199	PHLPP2
ENSG00000040275	SPDL1
ENSG00000040341	STAU2
ENSG00000040531	CTNS
ENSG00000040608	RTN4R
ENSG00000040633	PHF23
ENSG00000040731	CDH10
ENSG00000040933	INPP4A
ENSG00000041353	RAB27B
ENSG00000041357	PSMA4
ENSG00000041515	MYO16
ENSG00000041802	LSG1
ENSG00000041880	PARP3
ENSG00000041982	TNC
ENSG00000041988	THAP3
ENSG00000042088	TDP1
ENSG00000042286	AIFM2
ENSG00000042317	SPATA7
ENSG00000042429	MED17
ENSG00000042445	RETSAT
ENSG00000042493	CAPG
ENSG00000042753	AP2S1
ENSG00000042781	USH2A
ENSG00000042813	ZPBP
ENSG00000042832	TG
ENSG00000042980	ADAM28
ENSG00000043039	BARX2
ENSG00000043093	DCUN1D1
ENSG00000043143	JADE2
ENSG00000043355	ZIC2
ENSG00000043462	LCP2
ENSG00000043514	TRIT1
ENSG00000043591	ADRB1
ENSG00000044012	GUCA2B
ENSG00000044090	CUL7
ENSG00000044115	CTNNA1
ENSG00000044446	PHKA2
ENSG00000044459	CNTLN
ENSG00000044524	EPHA3
ENSG00000044574	HSPA5
ENSG00000046604	DSG2
ENSG00000046647	GEMIN8
ENSG00000046651	OFD1
ENSG00000046653	GPM6B
ENSG00000046774	MAGEC2
ENSG00000046889	PREX2
ENSG00000047056	WDR37
ENSG00000047188	YTHDC2
ENSG00000047230	CTPS2
ENSG00000047249	ATP6V1H
ENSG00000047315	POLR2B
ENSG00000047346	FAM214A
ENSG00000047365	ARAP2
ENSG00000047410	TPR
ENSG00000047457	CP
ENSG00000047579	DTNBP1
ENSG00000047597	XK
ENSG00000047617	ANO2
ENSG00000047621	C12orf4
ENSG00000047634	SCML1
ENSG00000047644	WWC3
ENSG00000047648	ARHGAP6
ENSG00000047662	FAM184B
ENSG00000047849	MAP4
ENSG00000047932	GOPC
ENSG00000047936	ROS1
ENSG00000048028	USP28
ENSG00000048052	HDAC9
ENSG00000048140	TSPAN17
ENSG00000048162	NOP16
ENSG00000048342	CC2D2A
ENSG00000048392	RRM2B
ENSG00000048405	ZNF800
ENSG00000048462	TNFRSF17
ENSG00000048471	SNX29
ENSG00000048540	LMO3
ENSG00000048544	MRPS10
ENSG00000048545	GUCA1A
ENSG00000048649	RSF1
ENSG00000048707	VPS13D
ENSG00000048740	CELF2
ENSG00000048828	FAM120A
ENSG00000048991	R3HDM1
ENSG00000049089	COL9A2
ENSG00000049130	KITLG
ENSG00000049167	ERCC8
ENSG00000049192	ADAMTS6
ENSG00000049239	H6PD
ENSG00000049245	VAMP3
ENSG00000049246	PER3
ENSG00000049247	UTS2
ENSG00000049249	TNFRSF9
ENSG00000049283	EPN3
ENSG00000049323	LTBP1
ENSG00000049449	RCN1
ENSG00000049540	ELN
ENSG00000049541	RFC2
ENSG00000049618	ARID1B
ENSG00000049656	CLPTM1L
ENSG00000049759	NEDD4L
ENSG00000049768	FOXP3
ENSG00000049769	PPP1R3F
ENSG00000049860	HEXB
ENSG00000049883	PTCD2
ENSG00000050130	JKAMP
ENSG00000050165	DKK3
ENSG00000050327	ARHGEF5
ENSG00000050344	NFE2L3
ENSG00000050393	MCUR1
ENSG00000050405	LIMA1
ENSG00000050426	LETMD1
ENSG00000050438	SLC4A8
ENSG00000050555	LAMC3
ENSG00000050628	PTGER3
ENSG00000050730	TNIP3
ENSG00000050748	MAPK9
ENSG00000050767	COL23A1
ENSG00000050820	BCAR1
ENSG00000051009	FAM160A2
ENSG00000051108	HERPUD1
ENSG00000051128	HOMER3
ENSG00000051180	RAD51
ENSG00000051341	POLQ
ENSG00000051382	PIK3CB
ENSG00000051523	CYBA
ENSG00000051596	THOC3
ENSG00000051620	HEBP2
ENSG00000051825	MPHOSPH9
ENSG00000052126	PLEKHA5
ENSG00000052344	PRSS8
ENSG00000052723	SIKE1
ENSG00000052749	RRP12
ENSG00000052795	FNIP2
ENSG00000052802	MSMO1
ENSG00000052841	TTC17
ENSG00000052850	ALX4
ENSG00000053108	FSTL4
ENSG00000053254	FOXN3
ENSG00000053328	METTL24
ENSG00000053371	AKR7A2
ENSG00000053372	MRTO4
ENSG00000053438	NNAT
ENSG00000053501	USE1
ENSG00000053524	MCF2L2
ENSG00000053702	NRIP2
ENSG00000053747	LAMA3
ENSG00000053770	AP5M1
ENSG00000053900	ANAPC4
ENSG00000053918	KCNQ1
ENSG00000054116	TRAPPC3
ENSG00000054118	THRAP3
ENSG00000054148	PHPT1
ENSG00000054179	ENTPD2
ENSG00000054219	LY75
ENSG00000054267	ARID4B
ENSG00000054277	OPN3
ENSG00000054282	SDCCAG8
ENSG00000054356	PTPRN
ENSG00000054392	HHAT
ENSG00000054523	KIF1B
ENSG00000054598	FOXC1
ENSG00000054611	TBC1D22A
ENSG00000054654	SYNE2
ENSG00000054690	PLEKHH1
ENSG00000054793	ATP9A
ENSG00000054796	SPO11
ENSG00000054803	CBLN4
ENSG00000054938	CHRDL2
ENSG00000054965	FAM168A
ENSG00000054967	RELT
ENSG00000054983	GALC
ENSG00000055044	NOP58
ENSG00000055070	SZRD1
ENSG00000055118	KCNH2
ENSG00000055130	CUL1
ENSG00000055147	FAM114A2
ENSG00000055163	CYFIP2
ENSG00000055208	TAB2
ENSG00000055211	GINM1
ENSG00000055332	EIF2AK2
ENSG00000055483	USP36
ENSG00000055609	KMT2C
ENSG00000055732	MCOLN3
ENSG00000055813	CCDC85A
ENSG00000055917	PUM2
ENSG00000055950	MRPL43
ENSG00000055955	ITIH4
ENSG00000055957	ITIH1
ENSG00000056097	ZFR
ENSG00000056277	ZNF280C
ENSG00000056291	NPFFR2
ENSG00000056487	PHF21B
ENSG00000056558	TRAF1
ENSG00000056586	RC3H2
ENSG00000056661	PCGF2
ENSG00000056736	IL17RB
ENSG00000056972	TRAF3IP2
ENSG00000056998	GYG2
ENSG00000057019	DCBLD2
ENSG00000057149	SERPINB3
ENSG00000057252	SOAT1
ENSG00000057294	PKP2
ENSG00000057468	MSH4
ENSG00000057593	F7
ENSG00000057608	GDI2
ENSG00000057657	PRDM1
ENSG00000057663	ATG5
ENSG00000057704	TMCC3
ENSG00000057757	PITHD1
ENSG00000057935	MTA3
ENSG00000058056	USP13
ENSG00000058063	ATP11B
ENSG00000058085	LAMC2
ENSG00000058091	CDK14
ENSG00000058262	SEC61A1
ENSG00000058272	PPP1R12A
ENSG00000058335	RASGRF1
ENSG00000058404	CAMK2B
ENSG00000058453	CROCC
ENSG00000058600	POLR3E
ENSG00000058668	ATP2B4
ENSG00000058673	ZC3H11A
ENSG00000058729	RIOK2
ENSG00000058799	YIPF1
ENSG00000058804	NDC1
ENSG00000058866	DGKG
ENSG00000059122	FLYWCH1
ENSG00000059145	UNKL
ENSG00000059377	TBXAS1
ENSG00000059378	PARP12
ENSG00000059573	ALDH18A1
ENSG00000059588	TARBP1
ENSG00000059728	MXD1
ENSG00000059758	CDK17
ENSG00000059769	DNAJC25
ENSG00000059804	SLC2A3
ENSG00000059915	PSD
ENSG00000060069	CTDP1
ENSG00000060138	YBX3
ENSG00000060140	STYK1
ENSG00000060237	WNK1
ENSG00000060339	CCAR1
ENSG00000060491	OGFR
ENSG00000060558	GNA15
ENSG00000060566	CREB3L3
ENSG00000060642	PIGV
ENSG00000060656	PTPRU
ENSG00000060688	SNRNP40
ENSG00000060709	RIMBP2
ENSG00000060718	COL11A1
ENSG00000060749	QSER1
ENSG00000060762	MPC1
ENSG00000060971	ACAA1
ENSG00000060982	BCAT1
ENSG00000061273	HDAC7
ENSG00000061337	LZTS1
ENSG00000061455	PRDM6
ENSG00000061492	WNT8A
ENSG00000061656	SPAG4
ENSG00000061676	NCKAP1
ENSG00000061794	MRPS35
ENSG00000061936	SFSWAP
ENSG00000061938	TNK2
ENSG00000061987	MON2
ENSG00000062038	CDH3
ENSG00000062096	ARSF
ENSG00000062194	GPBP1
ENSG00000062282	DGAT2
ENSG00000062370	ZNF112
ENSG00000062485	CS
ENSG00000062524	LTK
ENSG00000062582	MRPS24
ENSG00000062598	ELMO2
ENSG00000062716	VMP1
ENSG00000062725	APPBP2
ENSG00000062822	POLD1
ENSG00000063015	SEZ6
ENSG00000063046	EIF4B
ENSG00000063127	SLC6A16
ENSG00000063176	SPHK2
ENSG00000063177	RPL18
ENSG00000063180	CA11
ENSG00000063241	ISOC2
ENSG00000063244	U2AF2
ENSG00000063245	EPN1
ENSG00000063322	MED29
ENSG00000063438	AHRR
ENSG00000063515	GSC2
ENSG00000063587	ZNF275
ENSG00000063601	MTMR1
ENSG00000063660	GPC1
ENSG00000063761	ADCK1
ENSG00000063854	HAGH
ENSG00000063978	RNF4
ENSG00000064012	CASP8
ENSG00000064042	LIMCH1
ENSG00000064115	TM7SF3
ENSG00000064195	DLX3
ENSG00000064199	SPA17
ENSG00000064201	TSPAN32
ENSG00000064218	DMRT3
ENSG00000064225	ST3GAL6
ENSG00000064270	ATP2C2
ENSG00000064300	NGFR
ENSG00000064309	CDON
ENSG00000064313	TAF2
ENSG00000064393	HIPK2
ENSG00000064419	TNPO3
ENSG00000064490	RFXANK
ENSG00000064545	TMEM161A
ENSG00000064547	LPAR2
ENSG00000064601	CTSA
ENSG00000064607	SUGP2
ENSG00000064651	SLC12A2
ENSG00000064652	SNX24
ENSG00000064655	EYA2
ENSG00000064666	CNN2
ENSG00000064687	ABCA7
ENSG00000064692	SNCAIP
ENSG00000064703	DDX20
ENSG00000064726	BTBD1
ENSG00000064763	FAR2
ENSG00000064787	BCAS1
ENSG00000064835	POU1F1
ENSG00000064886	CHI3L2
ENSG00000064932	SBNO2
ENSG00000064933	PMS1
ENSG00000064961	HMG20B
ENSG00000064989	CALCRL
ENSG00000064995	TAF11
ENSG00000064999	ANKS1A
ENSG00000065000	AP3D1
ENSG00000065029	ZNF76
ENSG00000065054	SLC9A3R2
ENSG00000065057	NTHL1
ENSG00000065060	UHRF1BP1
ENSG00000065135	GNAI3
ENSG00000065150	IPO5
ENSG00000065154	OAT
ENSG00000065183	WDR3
ENSG00000065243	PKN2
ENSG00000065268	WDR18
ENSG00000065308	TRAM2
ENSG00000065320	NTN1
ENSG00000065325	GLP2R
ENSG00000065328	MCM10
ENSG00000065357	DGKA
ENSG00000065361	ERBB3
ENSG00000065371	ROPN1
ENSG00000065413	ANKRD44
ENSG00000065457	ADAT1
ENSG00000065485	PDIA5
ENSG00000065491	TBC1D22B
ENSG00000065518	NDUFB4
ENSG00000065526	SPEN
ENSG00000065534	MYLK
ENSG00000065548	ZC3H15
ENSG00000065559	MAP2K4
ENSG00000065609	SNAP91
ENSG00000065613	SLK
ENSG00000065615	CYB5R4
ENSG00000065618	COL17A1
ENSG00000065621	GSTO2
ENSG00000065665	SEC61A2
ENSG00000065675	PRKCQ
ENSG00000065717	TLE2
ENSG00000065802	ASB1
ENSG00000065809	FAM107B
ENSG00000065833	ME1
ENSG00000065882	TBC1D1
ENSG00000065883	CDK13
ENSG00000065911	MTHFD2
ENSG00000065923	SLC9A7
ENSG00000065970	FOXJ2
ENSG00000065978	YBX1
ENSG00000065989	PDE4A
ENSG00000066027	PPP2R5A
ENSG00000066032	CTNNA2
ENSG00000066044	ELAVL1
ENSG00000066056	TIE1
ENSG00000066084	DIP2B
ENSG00000066117	SMARCD1
ENSG00000066135	KDM4A
ENSG00000066136	NFYC
ENSG00000066185	ZMYND12
ENSG00000066230	SLC9A3
ENSG00000066248	NGEF
ENSG00000066279	ASPM
ENSG00000066294	CD84
ENSG00000066322	ELOVL1
ENSG00000066336	SPI1
ENSG00000066382	MPPED2
ENSG00000066405	CLDN18
ENSG00000066422	ZBTB11
ENSG00000066427	ATXN3
ENSG00000066455	GOLGA5
ENSG00000066468	FGFR2
ENSG00000066557	LRRC40
ENSG00000066583	ISOC1
ENSG00000066629	EML1
ENSG00000066651	TRMT11
ENSG00000066654	THUMPD1
ENSG00000066697	MSANTD3
ENSG00000066735	KIF26A
ENSG00000066739	ATG2B
ENSG00000066777	ARFGEF1
ENSG00000066813	ACSM2B
ENSG00000066827	ZFAT
ENSG00000066855	MTFR1
ENSG00000066923	STAG3
ENSG00000066926	FECH
ENSG00000066933	MYO9A
ENSG00000067048	DDX3Y
ENSG00000067057	PFKP
ENSG00000067064	IDI1
ENSG00000067066	SP100
ENSG00000067082	KLF6
ENSG00000067141	NEO1
ENSG00000067167	TRAM1
ENSG00000067177	PHKA1
ENSG00000067182	TNFRSF1A
ENSG00000067191	CACNB1
ENSG00000067208	EVI5
ENSG00000067221	STOML1
ENSG00000067225	PKM
ENSG00000067248	DHX29
ENSG00000067334	DNTTIP2
ENSG00000067365	METTL22
ENSG00000067369	TP53BP1
ENSG00000067445	TRO
ENSG00000067533	RRP15
ENSG00000067560	RHOA
ENSG00000067596	DHX8
ENSG00000067606	PRKCZ
ENSG00000067646	ZFY
ENSG00000067704	IARS2
ENSG00000067715	SYT1
ENSG00000067798	NAV3
ENSG00000067829	IDH3G
ENSG00000067836	ROGDI
ENSG00000067840	PDZD4
ENSG00000067842	ATP2B3
ENSG00000067900	ROCK1
ENSG00000067955	CBFB
ENSG00000067992	PDK3
ENSG00000068001	HYAL2
ENSG00000068024	HDAC4
ENSG00000068028	RASSF1
ENSG00000068078	FGFR3
ENSG00000068079	IFI35
ENSG00000068097	HEATR6
ENSG00000068120	COASY
ENSG00000068137	PLEKHH3
ENSG00000068305	MEF2A
ENSG00000068308	OTUD5
ENSG00000068323	TFE3
ENSG00000068354	TBC1D25
ENSG00000068366	ACSL4
ENSG00000068383	INPP5A
ENSG00000068394	GPKOW
ENSG00000068400	GRIPAP1
ENSG00000068438	FTSJ1
ENSG00000068489	PRR11
ENSG00000068615	REEP1
ENSG00000068650	ATP11A
ENSG00000068654	POLR1A
ENSG00000068697	LAPTM4A
ENSG00000068724	TTC7A
ENSG00000068745	IP6K2
ENSG00000068781	STON1-GTF2A1L
ENSG00000068784	SRBD1
ENSG00000068793	CYFIP1
ENSG00000068796	KIF2A
ENSG00000068831	RASGRP2
ENSG00000068878	PSME4
ENSG00000068885	IFT80
ENSG00000068903	SIRT2
ENSG00000068912	ERLEC1
ENSG00000068971	PPP2R5B
ENSG00000068976	PYGM
ENSG00000068985	PAGE1
ENSG00000069011	PITX1
ENSG00000069018	TRPC7
ENSG00000069020	MAST4
ENSG00000069188	SDK2
ENSG00000069206	ADAM7
ENSG00000069248	NUP133
ENSG00000069275	NUCKS1
ENSG00000069329	VPS35
ENSG00000069345	DNAJA2
ENSG00000069399	BCL3
ENSG00000069424	KCNAB2
ENSG00000069431	ABCC9
ENSG00000069482	GAL
ENSG00000069493	CLEC2D
ENSG00000069509	FUNDC1
ENSG00000069535	MAOB
ENSG00000069667	RORA
ENSG00000069696	DRD4
ENSG00000069702	TGFBR3
ENSG00000069764	PLA2G10
ENSG00000069812	HES2
ENSG00000069849	ATP1B3
ENSG00000069869	NEDD4
ENSG00000069943	PIGB
ENSG00000069956	MAPK6
ENSG00000069966	GNB5
ENSG00000069974	RAB27A
ENSG00000070018	LRP6
ENSG00000070019	GUCY2C
ENSG00000070031	SCT
ENSG00000070047	PHRF1
ENSG00000070081	NUCB2
ENSG00000070087	PFN2
ENSG00000070159	PTPN3
ENSG00000070182	SPTB
ENSG00000070190	DAPP1
ENSG00000070193	FGF10
ENSG00000070214	SLC44A1
ENSG00000070269	TMEM260
ENSG00000070366	SMG6
ENSG00000070367	EXOC5
ENSG00000070371	CLTCL1
ENSG00000070388	FGF22
ENSG00000070404	FSTL3
ENSG00000070413	DGCR2
ENSG00000070423	RNF126
ENSG00000070444	MNT
ENSG00000070476	ZXDC
ENSG00000070495	JMJD6
ENSG00000070501	POLB
ENSG00000070526	ST6GALNAC1
ENSG00000070540	WIPI1
ENSG00000070601	FRMPD1
ENSG00000070610	GBA2
ENSG00000070614	NDST1
ENSG00000070669	ASNS
ENSG00000070718	AP3M2
ENSG00000070729	CNGB1
ENSG00000070731	ST6GALNAC2
ENSG00000070748	CHAT
ENSG00000070756	PABPC1
ENSG00000070759	TESK2
ENSG00000070770	CSNK2A2
ENSG00000070778	PTPN21
ENSG00000070785	EIF2B3
ENSG00000070808	CAMK2A
ENSG00000070814	TCOF1
ENSG00000070831	CDC42
ENSG00000070882	OSBPL3
ENSG00000070886	EPHA8
ENSG00000070915	SLC12A3
ENSG00000070950	RAD18
ENSG00000070961	ATP2B1
ENSG00000070985	TRPM5
ENSG00000071051	NCK2
ENSG00000071054	MAP4K4
ENSG00000071073	MGAT4A
ENSG00000071082	RPL31
ENSG00000071127	WDR1
ENSG00000071189	SNX13
ENSG00000071203	MS4A12
ENSG00000071205	ARHGAP10
ENSG00000071242	RPS6KA2
ENSG00000071243	ING3
ENSG00000071246	VASH1
ENSG00000071282	LMCD1
ENSG00000071537	SEL1L
ENSG00000071539	TRIP13
ENSG00000071553	ATP6AP1
ENSG00000071564	TCF3
ENSG00000071575	TRIB2
ENSG00000071626	DAZAP1
ENSG00000071655	MBD3
ENSG00000071677	PRLH
ENSG00000071794	HLTF
ENSG00000071859	FAM50A
ENSG00000071889	FAM3A
ENSG00000071894	CPSF1
ENSG00000071909	MYO3B
ENSG00000071967	CYBRD1
ENSG00000071991	CDH19
ENSG00000071994	PDCD2
ENSG00000072041	SLC6A15
ENSG00000072042	RDH11
ENSG00000072062	PRKACA
ENSG00000072080	SPP2
ENSG00000072110	ACTN1
ENSG00000072121	ZFYVE26
ENSG00000072133	RPS6KA6
ENSG00000072134	EPN2
ENSG00000072135	PTPN18
ENSG00000072163	LIMS2
ENSG00000072182	ASIC4
ENSG00000072195	SPEG
ENSG00000072201	LNX1
ENSG00000072210	ALDH3A2
ENSG00000072274	TFRC
ENSG00000072310	SREBF1
ENSG00000072315	TRPC5
ENSG00000072364	AFF4
ENSG00000072401	UBE2D1
ENSG00000072415	MPP5
ENSG00000072422	RHOBTB1
ENSG00000072501	SMC1A
ENSG00000072506	HSD17B10
ENSG00000072518	MARK2
ENSG00000072571	HMMR
ENSG00000072609	CHFR
ENSG00000072657	TRHDE
ENSG00000072682	P4HA2
ENSG00000072694	FCGR2B
ENSG00000072736	NFATC3
ENSG00000072756	TRNT1
ENSG00000072778	ACADVL
ENSG00000072786	STK10
ENSG00000072803	FBXW11
ENSG00000072818	ACAP1
ENSG00000072832	CRMP1
ENSG00000072840	EVC
ENSG00000072849	DERL2
ENSG00000072858	SIDT1
ENSG00000072864	NDE1
ENSG00000072954	TMEM38A
ENSG00000072958	AP1M1
ENSG00000073008	PVR
ENSG00000073009	IKBKG
ENSG00000073050	XRCC1
ENSG00000073060	SCARB1
ENSG00000073067	CYP2W1
ENSG00000073111	MCM2
ENSG00000073146	MOV10L1
ENSG00000073150	PANX2
ENSG00000073282	TP63
ENSG00000073331	ALPK1
ENSG00000073350	LLGL2
ENSG00000073417	PDE8A
ENSG00000073464	CLCN4
ENSG00000073536	NLE1
ENSG00000073578	SDHA
ENSG00000073584	SMARCE1
ENSG00000073598	FNDC8
ENSG00000073605	GSDMB
ENSG00000073614	KDM5A
ENSG00000073670	ADAM11
ENSG00000073711	PPP2R3A
ENSG00000073712	FERMT2
ENSG00000073734	ABCB11
ENSG00000073737	DHRS9
ENSG00000073754	CD5L
ENSG00000073756	PTGS2
ENSG00000073792	IGF2BP2
ENSG00000073803	MAP3K13
ENSG00000073849	ST6GAL1
ENSG00000073861	TBX21
ENSG00000073910	FRY
ENSG00000073921	PICALM
ENSG00000073969	NSF
ENSG00000074047	GLI2
ENSG00000074054	CLASP1
ENSG00000074071	MRPS34
ENSG00000074181	NOTCH3
ENSG00000074201	CLNS1A
ENSG00000074211	PPP2R2C
ENSG00000074219	TEAD2
ENSG00000074266	EED
ENSG00000074276	CDHR2
ENSG00000074317	SNCB
ENSG00000074319	TSG101
ENSG00000074370	ATP2A3
ENSG00000074410	CA12
ENSG00000074416	MGLL
ENSG00000074527	NTN4
ENSG00000074582	BCS1L
ENSG00000074590	NUAK1
ENSG00000074603	DPP8
ENSG00000074621	SLC24A1
ENSG00000074657	ZNF532
ENSG00000074660	SCARF1
ENSG00000074695	LMAN1
ENSG00000074706	IPCEF1
ENSG00000074755	ZZEF1
ENSG00000074771	NOX3
ENSG00000074800	ENO1
ENSG00000074803	SLC12A1
ENSG00000074855	ANO8
ENSG00000074935	TUBE1
ENSG00000074964	ARHGEF10L
ENSG00000074966	TXK
ENSG00000075035	WSCD2
ENSG00000075043	KCNQ2
ENSG00000075073	TACR2
ENSG00000075089	ACTR6
ENSG00000075131	TIPIN
ENSG00000075142	SRI
ENSG00000075151	EIF4G3
ENSG00000075188	NUP37
ENSG00000075213	SEMA3A
ENSG00000075218	GTSE1
ENSG00000075223	SEMA3C
ENSG00000075234	TTC38
ENSG00000075239	ACAT1
ENSG00000075240	GRAMD4
ENSG00000075275	CELSR1
ENSG00000075290	WNT8B
ENSG00000075292	ZNF638
ENSG00000075303	SLC25A40
ENSG00000075336	TIMM21
ENSG00000075340	ADD2
ENSG00000075388	FGF4
ENSG00000075391	RASAL2
ENSG00000075399	VPS9D1
ENSG00000075407	ZNF37A
ENSG00000075413	MARK3
ENSG00000075415	SLC25A3
ENSG00000075420	FNDC3B
ENSG00000075426	FOSL2
ENSG00000075429	CACNG5
ENSG00000075461	CACNG4
ENSG00000075539	FRYL
ENSG00000075568	TMEM131
ENSG00000075618	FSCN1
ENSG00000075624	ACTB
ENSG00000075643	MOCOS
ENSG00000075651	PLD1
ENSG00000075673	ATP12A
ENSG00000075702	WDR62
ENSG00000075711	DLG1
ENSG00000075785	RAB7A
ENSG00000075790	BCAP29
ENSG00000075826	SEC31B
ENSG00000075856	SART3
ENSG00000075884	ARHGAP15
ENSG00000075886	TUBA3D
ENSG00000075891	PAX2
ENSG00000075914	EXOSC7
ENSG00000075945	KIFAP3
ENSG00000075975	MKRN2
ENSG00000076003	MCM6
ENSG00000076043	REXO2
ENSG00000076053	RBM7
ENSG00000076067	RBMS2
ENSG00000076108	BAZ2A
ENSG00000076201	PTPN23
ENSG00000076242	MLH1
ENSG00000076248	UNG
ENSG00000076258	FMO4
ENSG00000076321	KLHL20
ENSG00000076344	RGS11
ENSG00000076351	SLC46A1
ENSG00000076356	PLXNA2
ENSG00000076382	SPAG5
ENSG00000076513	ANKRD13A
ENSG00000076554	TPD52
ENSG00000076555	ACACB
ENSG00000076604	TRAF4
ENSG00000076641	PAG1
ENSG00000076650	GPATCH1
ENSG00000076662	ICAM3
ENSG00000076685	NT5C2
ENSG00000076706	MCAM
ENSG00000076716	GPC4
ENSG00000076770	MBNL3
ENSG00000076826	CAMSAP3
ENSG00000076864	RAP1GAP
ENSG00000076924	XAB2
ENSG00000076928	ARHGEF1
ENSG00000076944	STXBP2
ENSG00000076984	MAP2K7
ENSG00000077009	NMRK2
ENSG00000077044	DGKD
ENSG00000077063	CTTNBP2
ENSG00000077080	ACTL6B
ENSG00000077092	RARB
ENSG00000077097	TOP2B
ENSG00000077147	TM9SF3
ENSG00000077150	NFKB2
ENSG00000077152	UBE2T
ENSG00000077157	PPP1R12B
ENSG00000077232	DNAJC10
ENSG00000077235	GTF3C1
ENSG00000077238	IL4R
ENSG00000077254	USP33
ENSG00000077264	PAK3
ENSG00000077274	CAPN6
ENSG00000077279	DCX
ENSG00000077312	SNRPA
ENSG00000077327	SPAG6
ENSG00000077348	EXOSC5
ENSG00000077380	DYNC1I2
ENSG00000077420	APBB1IP
ENSG00000077454	LRCH4
ENSG00000077458	FAM76B
ENSG00000077463	SIRT6
ENSG00000077498	TYR
ENSG00000077514	POLD3
ENSG00000077522	ACTN2
ENSG00000077549	CAPZB
ENSG00000077585	GPR137B
ENSG00000077616	NAALAD2
ENSG00000077684	JADE1
ENSG00000077713	SLC25A43
ENSG00000077721	UBE2A
ENSG00000077782	FGFR1
ENSG00000077800	FKBP6
ENSG00000077809	GTF2I
ENSG00000077935	SMC1B
ENSG00000077942	FBLN1
ENSG00000077943	ITGA8
ENSG00000077984	CST7
ENSG00000078018	MAP2
ENSG00000078043	PIAS2
ENSG00000078053	AMPH
ENSG00000078061	ARAF
ENSG00000078070	MCCC1
ENSG00000078081	LAMP3
ENSG00000078098	FAP
ENSG00000078114	NEBL
ENSG00000078124	ACER3
ENSG00000078140	UBE2K
ENSG00000078142	PIK3C3
ENSG00000078177	N4BP2
ENSG00000078246	TULP3
ENSG00000078269	SYNJ2
ENSG00000078295	ADCY2
ENSG00000078304	PPP2R5C
ENSG00000078328	RBFOX1
ENSG00000078369	GNB1
ENSG00000078399	HOXA9
ENSG00000078401	EDN1
ENSG00000078403	MLLT10
ENSG00000078487	ZCWPW1
ENSG00000078549	ADCYAP1R1
ENSG00000078579	FGF20
ENSG00000078589	P2RY10
ENSG00000078596	ITM2A
ENSG00000078668	VDAC3
ENSG00000078674	PCM1
ENSG00000078687	TNRC6C
ENSG00000078699	CBFA2T2
ENSG00000078725	BRINP1
ENSG00000078747	ITCH
ENSG00000078795	PKD2L2
ENSG00000078804	TP53INP2
ENSG00000078808	SDF4
ENSG00000078814	MYH7B
ENSG00000078898	BPIFB2
ENSG00000078900	TP73
ENSG00000078902	TOLLIP
ENSG00000078967	UBE2D4
ENSG00000079101	CLUL1
ENSG00000079102	RUNX1T1
ENSG00000079112	CDH17
ENSG00000079134	THOC1
ENSG00000079150	FKBP7
ENSG00000079156	OSBPL6
ENSG00000079215	SLC1A3
ENSG00000079246	XRCC5
ENSG00000079257	LXN
ENSG00000079263	SP140
ENSG00000079277	MKNK1
ENSG00000079308	TNS1
ENSG00000079313	REXO1
ENSG00000079332	SAR1A
ENSG00000079335	CDC14A
ENSG00000079337	RAPGEF3
ENSG00000079385	CEACAM1
ENSG00000079387	SENP1
ENSG00000079393	DUSP13
ENSG00000079432	CIC
ENSG00000079435	LIPE
ENSG00000079459	FDFT1
ENSG00000079462	PAFAH1B3
ENSG00000079482	OPHN1
ENSG00000079557	AFM
ENSG00000079616	KIF22
ENSG00000079689	SCGN
ENSG00000079739	PGM1
ENSG00000079785	DDX1
ENSG00000079805	DNM2
ENSG00000079819	EPB41L2
ENSG00000079841	RIMS1
ENSG00000079931	MOXD1
ENSG00000079950	STX7
ENSG00000079974	RABL2B
ENSG00000079999	KEAP1
ENSG00000080007	DDX43
ENSG00000080031	PTPRH
ENSG00000080166	DCT
ENSG00000080189	SLC35C2
ENSG00000080200	CRYBG3
ENSG00000080224	EPHA6
ENSG00000080293	SCTR
ENSG00000080298	RFX3
ENSG00000080345	RIF1
ENSG00000080371	RAB21
ENSG00000080493	SLC4A4
ENSG00000080503	SMARCA2
ENSG00000080511	RDH8
ENSG00000080546	SESN1
ENSG00000080561	MID2
ENSG00000080573	COL5A3
ENSG00000080603	SRCAP
ENSG00000080618	CPB2
ENSG00000080644	CHRNA3
ENSG00000080709	KCNN2
ENSG00000080802	CNOT4
ENSG00000080815	PSEN1
ENSG00000080819	CPOX
ENSG00000080822	CLDND1
ENSG00000080823	MOK
ENSG00000080824	HSP90AA1
ENSG00000080839	RBL1
ENSG00000080845	DLGAP4
ENSG00000080854	IGSF9B
ENSG00000080910	CFHR2
ENSG00000080986	NDC80
ENSG00000081014	AP4E1
ENSG00000081019	RSBN1
ENSG00000081026	MAGI3
ENSG00000081041	CXCL2
ENSG00000081051	AFP
ENSG00000081052	COL4A4
ENSG00000081059	TCF7
ENSG00000081087	OSTM1
ENSG00000081138	CDH7
ENSG00000081148	IMPG2
ENSG00000081154	PCNP
ENSG00000081177	EXD2
ENSG00000081181	ARG2
ENSG00000081189	MEF2C
ENSG00000081237	PTPRC
ENSG00000081248	CACNA1S
ENSG00000081277	PKP1
ENSG00000081307	UBA5
ENSG00000081320	STK17B
ENSG00000081377	CDC14B
ENSG00000081386	ZNF510
ENSG00000081479	LRP2
ENSG00000081665	ZNF506
ENSG00000081692	JMJD4
ENSG00000081721	DUSP12
ENSG00000081760	AACS
ENSG00000081800	SLC13A1
ENSG00000081803	CADPS2
ENSG00000081818	PCDHB4
ENSG00000081842	PCDHA6
ENSG00000081853	PCDHGA2
ENSG00000081870	HSPB11
ENSG00000081913	PHLPP1
ENSG00000081923	ATP8B1
ENSG00000081985	IL12RB2
ENSG00000082014	SMARCD3
ENSG00000082068	WDR70
ENSG00000082126	MPP4
ENSG00000082146	STRADB
ENSG00000082153	BZW1
ENSG00000082175	PGR
ENSG00000082196	C1QTNF3
ENSG00000082212	ME2
ENSG00000082213	C5orf22
ENSG00000082258	CCNT2
ENSG00000082269	FAM135A
ENSG00000082293	COL19A1
ENSG00000082397	EPB41L3
ENSG00000082438	COBLL1
ENSG00000082458	DLG3
ENSG00000082482	KCNK2
ENSG00000082497	SERTAD4
ENSG00000082512	TRAF5
ENSG00000082515	MRPL22
ENSG00000082516	GEMIN5
ENSG00000082556	OPRK1
ENSG00000082641	NFE2L1
ENSG00000082684	SEMA5B
ENSG00000082701	GSK3B
ENSG00000082781	ITGB5
ENSG00000082805	ERC1
ENSG00000082898	XPO1
ENSG00000082996	RNF13
ENSG00000083067	TRPM3
ENSG00000083093	PALB2
ENSG00000083099	LYRM2
ENSG00000083123	BCKDHB
ENSG00000083168	KAT6A
ENSG00000083290	ULK2
ENSG00000083307	GRHL2
ENSG00000083312	TNPO1
ENSG00000083444	PLOD1
ENSG00000083454	P2RX5
ENSG00000083457	ITGAE
ENSG00000083520	DIS3
ENSG00000083535	PIBF1
ENSG00000083544	TDRD3
ENSG00000083635	NUFIP1
ENSG00000083642	PDS5B
ENSG00000083720	OXCT1
ENSG00000083750	RRAGB
ENSG00000083782	EPYC
ENSG00000083799	CYLD
ENSG00000083807	SLC27A5
ENSG00000083812	ZNF324
ENSG00000083814	ZNF671
ENSG00000083817	ZNF416
ENSG00000083828	ZNF586
ENSG00000083838	ZNF446
ENSG00000083842	ZNF8
ENSG00000083844	ZNF264
ENSG00000083845	RPS5
ENSG00000083857	FAT1
ENSG00000083896	YTHDC1
ENSG00000083937	CHMP2B
ENSG00000084070	SMAP2
ENSG00000084072	PPIE
ENSG00000084073	ZMPSTE24
ENSG00000084090	STARD7
ENSG00000084092	NOA1
ENSG00000084093	REST
ENSG00000084110	HAL
ENSG00000084112	SSH1
ENSG00000084207	GSTP1
ENSG00000084234	APLP2
ENSG00000084453	SLCO1A2
ENSG00000084463	WBP11
ENSG00000084623	EIF3I
ENSG00000084628	NKAIN1
ENSG00000084636	COL16A1
ENSG00000084652	TXLNA
ENSG00000084674	APOB
ENSG00000084676	NCOA1
ENSG00000084693	AGBL5
ENSG00000084710	EFR3B
ENSG00000084731	KIF3C
ENSG00000084733	RAB10
ENSG00000084734	GCKR
ENSG00000084754	HADHA
ENSG00000084764	MAPRE3
ENSG00000084774	CAD
ENSG00000085063	CD59
ENSG00000085117	CD82
ENSG00000085185	BCORL1
ENSG00000085224	ATRX
ENSG00000085231	TAF9
ENSG00000085265	FCN1
ENSG00000085274	MYNN
ENSG00000085276	MECOM
ENSG00000085365	SCAMP1
ENSG00000085377	PREP
ENSG00000085382	HACE1
ENSG00000085415	SEH1L
ENSG00000085433	WDR47
ENSG00000085449	WDFY1
ENSG00000085465	OVGP1
ENSG00000085491	SLC25A24
ENSG00000085511	MAP3K4
ENSG00000085514	PILRA
ENSG00000085552	IGSF9
ENSG00000085563	ABCB1
ENSG00000085644	ZNF213
ENSG00000085662	AKR1B1
ENSG00000085719	CPNE3
ENSG00000085721	RRN3
ENSG00000085733	CTTN
ENSG00000085741	WNT11
ENSG00000085760	MTIF2
ENSG00000085788	DDHD2
ENSG00000085831	TTC39A
ENSG00000085832	EPS15
ENSG00000085840	ORC1
ENSG00000085871	MGST2
ENSG00000085872	CHERP
ENSG00000085978	ATG16L1
ENSG00000085982	USP40
ENSG00000085998	POMGNT1
ENSG00000085999	RAD54L
ENSG00000086015	MAST2
ENSG00000086061	DNAJA1
ENSG00000086062	B4GALT1
ENSG00000086065	CHMP5
ENSG00000086102	NFX1
ENSG00000086159	AQP6
ENSG00000086189	DIMT1
ENSG00000086200	IPO11
ENSG00000086205	FOLH1
ENSG00000086232	EIF2AK1
ENSG00000086288	NME8
ENSG00000086289	EPDR1
ENSG00000086300	SNX10
ENSG00000086475	SEPHS1
ENSG00000086504	MRPL28
ENSG00000086506	HBQ1
ENSG00000086544	ITPKC
ENSG00000086548	CEACAM6
ENSG00000086570	FAT2
ENSG00000086589	RBM22
ENSG00000086598	TMED2
ENSG00000086666	ZFAND6
ENSG00000086696	HSD17B2
ENSG00000086712	TXLNG
ENSG00000086717	PPEF1
ENSG00000086730	LAT2
ENSG00000086758	HUWE1
ENSG00000086827	ZW10
ENSG00000086848	ALG9
ENSG00000086967	MYBPC2
ENSG00000086991	NOX4
ENSG00000087008	ACOX3
ENSG00000087053	MTMR2
ENSG00000087074	PPP1R15A
ENSG00000087076	HSD17B14
ENSG00000087077	TRIP6
ENSG00000087085	ACHE
ENSG00000087086	FTL
ENSG00000087087	SRRT
ENSG00000087088	BAX
ENSG00000087095	NLK
ENSG00000087111	PIGS
ENSG00000087116	ADAMTS2
ENSG00000087128	TMPRSS11E
ENSG00000087152	ATXN7L3
ENSG00000087157	PGS1
ENSG00000087191	PSMC5
ENSG00000087206	UIMC1
ENSG00000087237	CETP
ENSG00000087245	MMP2
ENSG00000087250	MT3
ENSG00000087253	LPCAT2
ENSG00000087258	GNAO1
ENSG00000087263	OGFOD1
ENSG00000087266	SH3BP2
ENSG00000087269	NOP14
ENSG00000087274	ADD1
ENSG00000087299	L2HGDH
ENSG00000087301	TXNDC16
ENSG00000087303	NID2
ENSG00000087338	GMCL1
ENSG00000087365	SF3B2
ENSG00000087448	KLHL42
ENSG00000087460	GNAS
ENSG00000087470	DNM1L
ENSG00000087494	PTHLH
ENSG00000087495	PHACTR3
ENSG00000087502	ERGIC2
ENSG00000087510	TFAP2C
ENSG00000087586	AURKA
ENSG00000087589	CASS4
ENSG00000087842	PIR
ENSG00000087884	AAMDC
ENSG00000087903	RFX2
ENSG00000087916	SLC6A14
ENSG00000087995	METTL2A
ENSG00000088002	SULT2B1
ENSG00000088035	ALG6
ENSG00000088038	CNOT3
ENSG00000088053	GP6
ENSG00000088179	PTPN4
ENSG00000088205	DDX18
ENSG00000088247	KHSRP
ENSG00000088256	GNA11
ENSG00000088280	ASAP3
ENSG00000088298	EDEM2
ENSG00000088305	DNMT3B
ENSG00000088320	REM1
ENSG00000088325	TPX2
ENSG00000088356	PDRG1
ENSG00000088367	EPB41L1
ENSG00000088386	SLC15A1
ENSG00000088387	DOCK9
ENSG00000088448	ANKRD10
ENSG00000088451	TGDS
ENSG00000088538	DOCK3
ENSG00000088543	C3orf18
ENSG00000088682	COQ9
ENSG00000088726	TMEM40
ENSG00000088727	KIF9
ENSG00000088756	ARHGAP28
ENSG00000088766	CRLS1
ENSG00000088782	DEFB127
ENSG00000088808	PPP1R13B
ENSG00000088812	ATRN
ENSG00000088826	SMOX
ENSG00000088827	SIGLEC1
ENSG00000088832	FKBP1A
ENSG00000088833	NSFL1C
ENSG00000088836	SLC4A11
ENSG00000088854	C20orf194
ENSG00000088876	ZNF343
ENSG00000088881	EBF4
ENSG00000088882	CPXM1
ENSG00000088888	MAVS
ENSG00000088899	LZTS3
ENSG00000088926	F11
ENSG00000088930	XRN2
ENSG00000088986	DYNLL1
ENSG00000088992	TESC
ENSG00000089006	SNX5
ENSG00000089009	RPL6
ENSG00000089012	SIRPG
ENSG00000089022	MAPKAPK5
ENSG00000089041	P2RX7
ENSG00000089048	ESF1
ENSG00000089050	RBBP9
ENSG00000089053	ANAPC5
ENSG00000089057	SLC23A2
ENSG00000089060	SLC8B1
ENSG00000089063	TMEM230
ENSG00000089091	DZANK1
ENSG00000089094	KDM2B
ENSG00000089116	LHX5
ENSG00000089123	TASP1
ENSG00000089127	OAS1
ENSG00000089157	RPLP0
ENSG00000089159	PXN
ENSG00000089163	SIRT4
ENSG00000089169	RPH3A
ENSG00000089177	KIF16B
ENSG00000089195	TRMT6
ENSG00000089199	CHGB
ENSG00000089220	PEBP1
ENSG00000089225	TBX5
ENSG00000089234	BRAP
ENSG00000089248	ERP29
ENSG00000089250	NOS1
ENSG00000089280	FUS
ENSG00000089289	IGBP1
ENSG00000089327	FXYD5
ENSG00000089335	ZNF302
ENSG00000089351	GRAMD1A
ENSG00000089356	FXYD3
ENSG00000089472	HEPH
ENSG00000089486	CDIP1
ENSG00000089505	CMTM1
ENSG00000089558	KCNH4
ENSG00000089597	GANAB
ENSG00000089639	GMIP
ENSG00000089682	RBM41
ENSG00000089685	BIRC5
ENSG00000089692	LAG3
ENSG00000089693	MLF2
ENSG00000089723	OTUB2
ENSG00000089737	DDX24
ENSG00000089775	ZBTB25
ENSG00000089818	NECAP1
ENSG00000089820	ARHGAP4
ENSG00000089847	ANKRD24
ENSG00000089876	DHX32
ENSG00000089902	RCOR1
ENSG00000089916	GPATCH2L
ENSG00000090006	LTBP4
ENSG00000090013	BLVRB
ENSG00000090020	SLC9A1
ENSG00000090054	SPTLC1
ENSG00000090060	PAPOLA
ENSG00000090061	CCNK
ENSG00000090097	PCBP4
ENSG00000090104	RGS1
ENSG00000090238	YPEL3
ENSG00000090263	MRPS33
ENSG00000090266	NDUFB2
ENSG00000090273	NUDC
ENSG00000090316	MAEA
ENSG00000090339	ICAM1
ENSG00000090372	STRN4
ENSG00000090376	IRAK3
ENSG00000090382	LYZ
ENSG00000090402	SI
ENSG00000090432	MUL1
ENSG00000090447	TFAP4
ENSG00000090470	PDCD7
ENSG00000090487	SPG21
ENSG00000090512	FETUB
ENSG00000090520	DNAJB11
ENSG00000090534	THPO
ENSG00000090539	CHRD
ENSG00000090554	FLT3LG
ENSG00000090565	RAB11FIP3
ENSG00000090581	GNPTG
ENSG00000090612	ZNF268
ENSG00000090615	GOLGA3
ENSG00000090621	PABPC4
ENSG00000090659	CD209
ENSG00000090661	CERS4
ENSG00000090674	MCOLN1
ENSG00000090686	USP48
ENSG00000090776	EFNB1
ENSG00000090857	PDPR
ENSG00000090863	GLG1
ENSG00000090889	KIF4A
ENSG00000090905	TNRC6A
ENSG00000090920	FCGBP
ENSG00000090924	PLEKHG2
ENSG00000090932	DLL3
ENSG00000090971	NAT14
ENSG00000090975	PITPNM2
ENSG00000090989	EXOC1
ENSG00000091009	RBM27
ENSG00000091010	POU4F3
ENSG00000091039	OSBPL8
ENSG00000091073	DTX2
ENSG00000091106	NLRC4
ENSG00000091127	PUS7
ENSG00000091128	LAMB4
ENSG00000091129	NRCAM
ENSG00000091136	LAMB1
ENSG00000091137	SLC26A4
ENSG00000091138	SLC26A3
ENSG00000091140	DLD
ENSG00000091157	WDR7
ENSG00000091164	TXNL1
ENSG00000091181	IL5RA
ENSG00000091262	ABCC6
ENSG00000091317	CMTM6
ENSG00000091409	ITGA6
ENSG00000091428	RAPGEF4
ENSG00000091482	SMPX
ENSG00000091483	FH
ENSG00000091490	SEL1L3
ENSG00000091513	TF
ENSG00000091527	CDV3
ENSG00000091536	MYO15A
ENSG00000091542	ALKBH5
ENSG00000091583	APOH
ENSG00000091592	NLRP1
ENSG00000091622	PITPNM3
ENSG00000091640	SPAG7
ENSG00000091651	ORC6
ENSG00000091656	ZFHX4
ENSG00000091664	SLC17A6
ENSG00000091704	CPA1
ENSG00000091732	ZC3HC1
ENSG00000091831	ESR1
ENSG00000091844	RGS17
ENSG00000091879	ANGPT2
ENSG00000091947	TMEM101
ENSG00000091972	CD200
ENSG00000091986	CCDC80
ENSG00000092009	CMA1
ENSG00000092010	PSME1
ENSG00000092020	PPP2R3C
ENSG00000092036	HAUS4
ENSG00000092051	JPH4
ENSG00000092054	MYH7
ENSG00000092067	CEBPE
ENSG00000092068	SLC7A8
ENSG00000092094	OSGEP
ENSG00000092096	SLC22A17
ENSG00000092098	RNF31
ENSG00000092108	SCFD1
ENSG00000092140	G2E3
ENSG00000092148	HECTD1
ENSG00000092199	HNRNPC
ENSG00000092200	RPGRIP1
ENSG00000092201	SUPT16H
ENSG00000092203	TOX4
ENSG00000092208	GEMIN2
ENSG00000092295	TGM1
ENSG00000092330	TINF2
ENSG00000092345	DAZL
ENSG00000092377	TBL1Y
ENSG00000092421	SEMA6A
ENSG00000092439	TRPM7
ENSG00000092445	TYRO3
ENSG00000092470	WDR76
ENSG00000092529	CAPN3
ENSG00000092531	SNAP23
ENSG00000092607	TBX15
ENSG00000092621	PHGDH
ENSG00000092758	COL9A3
ENSG00000092820	EZR
ENSG00000092841	MYL6
ENSG00000092847	AGO1
ENSG00000092850	TEKT2
ENSG00000092853	CLSPN
ENSG00000092871	RFFL
ENSG00000092929	UNC13D
ENSG00000092931	MFSD11
ENSG00000092964	DPYSL2
ENSG00000092969	TGFB2
ENSG00000092978	GPATCH2
ENSG00000093000	NUP50
ENSG00000093009	CDC45
ENSG00000093010	COMT
ENSG00000093134	VNN3
ENSG00000093144	ECHDC1
ENSG00000093167	LRRFIP2
ENSG00000093183	SEC22C
ENSG00000093217	XYLB
ENSG00000094631	HDAC6
ENSG00000094661	OR1I1
ENSG00000094755	GABRP
ENSG00000094796	KRT31
ENSG00000094804	CDC6
ENSG00000094841	UPRT
ENSG00000094880	CDC23
ENSG00000094914	AAAS
ENSG00000094916	CBX5
ENSG00000094963	FMO2
ENSG00000094975	SUCO
ENSG00000095002	MSH2
ENSG00000095015	MAP3K1
ENSG00000095059	DHPS
ENSG00000095066	HOOK2
ENSG00000095110	NXPE1
ENSG00000095139	ARCN1
ENSG00000095203	EPB41L4B
ENSG00000095209	TMEM38B
ENSG00000095261	PSMD5
ENSG00000095303	PTGS1
ENSG00000095319	NUP188
ENSG00000095321	CRAT
ENSG00000095370	SH2D3C
ENSG00000095383	TBC1D2
ENSG00000095464	PDE6C
ENSG00000095485	CWF19L1
ENSG00000095539	SEMA4G
ENSG00000095564	BTAF1
ENSG00000095574	IKZF5
ENSG00000095585	BLNK
ENSG00000095587	TLL2
ENSG00000095596	CYP26A1
ENSG00000095627	TDRD1
ENSG00000095637	SORBS1
ENSG00000095713	CRTAC1
ENSG00000095739	BAMBI
ENSG00000095752	IL11
ENSG00000095777	MYO3A
ENSG00000095787	WAC
ENSG00000095794	CREM
ENSG00000095906	NUBP2
ENSG00000095917	TPSD1
ENSG00000095951	HIVEP1
ENSG00000095970	TREM2
ENSG00000095981	KCNK16
ENSG00000096006	CRISP3
ENSG00000096060	FKBP5
ENSG00000096063	SRPK1
ENSG00000096070	BRPF3
ENSG00000096080	MRPS18A
ENSG00000096088	PGC
ENSG00000096092	TMEM14A
ENSG00000096093	EFHC1
ENSG00000096264	NCR2
ENSG00000096384	HSP90AB1
ENSG00000096395	MLN
ENSG00000096401	CDC5L
ENSG00000096433	ITPR3
ENSG00000096654	ZNF184
ENSG00000096696	DSP
ENSG00000096717	SIRT1
ENSG00000096746	HNRNPH3
ENSG00000096872	IFT74
ENSG00000096968	JAK2
ENSG00000096996	IL12RB1
ENSG00000097007	ABL1
[truncated: 15,904 more rows]
